# Supplementary material for: 4-(2,3-Di­hydro­thieno[3,4-b][1,4]dioxin-5-yl)aniline
Source: Acta Crystallogr Sect E Struct Rep Online. 2014 Jun 21;70(Pt 7):o803. doi: 10.1107/S1600536814014093 (PMC4120538; doi:10.1107/S1600536814014093)
Supplement: Supplementary file 1 [file e-70-0o803-sup1.cif]

##############################################################################
#                                                                            #
# This CIF contains the data in a paper accepted for publication in          #
# Acta Crystallographica Section E. It conforms to the requirements of       #
# Notes for Authors for Acta Crystallographica Section E, and has been       #
# peer reviewed under the auspices of the IUCr Commission on Journals.       #
#                                                                            #
# Full details of the Crystallographic Information File format               #
# are given in the paper "The Crystallographic Information File (CIF):       #
# a New Standard Archive File for Crystallography" by S. R. Hall, F. H.      #
# Allen and I. D. Brown [Acta Cryst. (1991), A47, 655-685].                  #
#                                                                            #
# The current version of the core CIF dictionary is obtainable from          #
# ftp://ftp.iucr.org/pub/cif_core.dic.                                       #
#                                                                            #
# Software is freely available for graphical display of the structure(s)     #
# in this CIF. For information consult the CIF software page                 #
# http://www.iucr.org/resources/cif/software.                                #
#                                                                            #
# This file may be used for bona fide research purposes within the           #
# scientific community so long as proper attribution is given to the journal # 
# article from which it was obtained.                                        #
#                                                                            #
##############################################################################
data_I
_database_code_depnum_ccdc_archive 'CCDC 1008614'
_audit_creation_method     SHELXL-97
_journal_date_recd_electronic     2014-05-20
_journal_date_accepted     2014-06-16
_journal_name_full     'Acta Crystallographica, Section E'
_journal_year     2014
_journal_volume     70
_journal_issue      7
_journal_page_first     o803
_journal_page_last     o803
_journal_paper_category     QO
_journal_paper_doi     10.1107/S1600536814014093
_journal_coeditor_code     LH5708
_publ_contact_author_name     'Bradley J. Holliday'
_publ_contact_author_address
;
Department of Chemistry
The University of Texas at Austin
105 E 24th Street, Stop A5300
Austin, Texas 78712, USA
;
_publ_contact_author_email     'bholliday@cm.utexas.edu'
_publ_contact_author_fax     ?
_publ_contact_author_phone     ?
_publ_section_title
;
4-(2,3-Dihydrothieno[3,4-<i>b</i>][1,4]dioxin-5-yl)aniline
;
loop_
    _publ_author_name
    _publ_author_footnote
    _publ_author_address
    'Mitchell, Lauren A.' .
;
Department of Chemistry
The University of Texas at Austin
105 E 24th Street, Stop A5300
Austin, Texas 78712,
USA
;
    'Holliday, Bradley J.' .
;
Department of Chemistry
The University of Texas at Austin
105 E 24th Street, Stop A5300
Austin, Texas 78712,
USA
;
_publ_section_synopsis     .
_chemical_name_systematic
;
4-(2,3-Dihydrothieno[3,4-<i>b</i>][1,4]dioxin-5-yl)aniline
;
_chemical_name_common     '4-EDOT-aniline'
_chemical_formula_moiety     'C12 H11 N O2 S'
_chemical_formula_sum     'C12 H11 N O2 S'
_chemical_formula_iupac     'C12 H11 N O2 S'
_chemical_formula_weight     233.28
_chemical_melting_point     ?
_symmetry_cell_setting     orthorhombic
_symmetry_space_group_name_H-M     'P 21 21 21'
_symmetry_space_group_name_Hall     'P 2ac 2ab'
loop_
    _symmetry_equiv_pos_as_xyz
    'x, y, z'
    '-x+1/2, -y, z+1/2'
    'x+1/2, -y+1/2, -z'
    '-x, y+1/2, -z+1/2'
_cell_length_a     6.9117(6)
_cell_length_b     7.0898(6)
_cell_length_c     21.4784(16)
_cell_angle_alpha     90.00
_cell_angle_beta     90.00
_cell_angle_gamma     90.00
_cell_volume     1052.50(15)
_cell_formula_units_Z     4
_cell_measurement_reflns_used     2964
_cell_measurement_theta_min     2.9
_cell_measurement_theta_max     28.2
_cell_measurement_temperature     100(2)
_exptl_crystal_description     'plate'
_exptl_crystal_colour     'Orange'
_exptl_crystal_size_max     0.29
_exptl_crystal_size_mid     0.27
_exptl_crystal_size_min     0.08
_exptl_crystal_density_diffrn     1.472
_exptl_crystal_density_meas     ?
_exptl_crystal_density_method     'not measured'
_exptl_crystal_F_000     488
_exptl_absorpt_coefficient_mu     0.289
_exptl_absorpt_correction_type     multi-scan
_exptl_absorpt_process_details
;
(ABSCOR; Higashi, 2001)
;
_exptl_absorpt_correction_T_min     0.858
_exptl_absorpt_correction_T_max     1.000
_exptl_special_details     ?
_diffrn_ambient_temperature     100(2)
_diffrn_radiation_type     MoK\a
_diffrn_radiation_wavelength     0.71075
_diffrn_radiation_source     'fine-focus sealed tube'
_diffrn_radiation_monochromator     graphite
_diffrn_measurement_device_type
;
Rigaku Saturn724+
;
_diffrn_measurement_method     'profile data from \w scans'
_diffrn_detector_area_resol_mean     28.5714
_diffrn_reflns_number     11854
_diffrn_reflns_av_R_equivalents     0.0470
_diffrn_reflns_av_sigmaI/netI     0.0309
_diffrn_reflns_theta_min     3.03
_diffrn_reflns_theta_max     25.00
_diffrn_reflns_theta_full     25.00
_diffrn_measured_fraction_theta_max     0.999
_diffrn_measured_fraction_theta_full     0.999
_diffrn_reflns_limit_h_min     -8
_diffrn_reflns_limit_h_max     8
_diffrn_reflns_limit_k_min     -8
_diffrn_reflns_limit_k_max     8
_diffrn_reflns_limit_l_min     -22
_diffrn_reflns_limit_l_max     25
_diffrn_standards_number     ?
_diffrn_standards_interval_count     ?
_diffrn_standards_interval_time     ?
_diffrn_standards_decay_%     ?
_refine_special_details
;
Refinement of <i>F</i>^2^ against ALL reflections. The weighted <i>R</i>-factor
<i>wR</i> and goodness of fit <i>S</i> are based on <i>F</i>^2^, conventional
<i>R</i>-factors <i>R</i> are based on <i>F</i>, with <i>F</i> set to zero for
negative <i>F</i>^2^. The threshold expression of <i>F</i>^2^ >
\s(<i>F</i>^2^) is used only for calculating <i>R</i>-factors(gt) <i>etc</i>.
and is not relevant to the choice of reflections for refinement.
<i>R</i>-factors based on <i>F</i>^2^ are statistically about twice as large
as those based on <i>F</i>, and <i>R</i>- factors based on ALL data will be
even larger.
;
_reflns_number_total     1853
_reflns_number_gt     1812
_reflns_threshold_expression     I>2\s(I)
_refine_ls_structure_factor_coef     Fsqd
_refine_ls_matrix_type     full
_refine_ls_R_factor_all     0.0293
_refine_ls_R_factor_gt     0.0286
_refine_ls_wR_factor_gt     0.0748
_refine_ls_wR_factor_ref     0.0752
_refine_ls_goodness_of_fit_ref     0.864
_refine_ls_restrained_S_all     0.864
_refine_ls_number_reflns     1853
_refine_ls_number_parameters     153
_refine_ls_number_restraints     0
_refine_ls_hydrogen_treatment     mixed
_refine_ls_weighting_scheme     calc
_refine_ls_weighting_details
         'calc w=1/[\s^2^(Fo^2^)+(0.0543P)^2^+0.6318P] where P=(Fo^2^+2Fc^2^)/3'
_atom_sites_solution_hydrogens     geom
_atom_sites_solution_primary     direct
_atom_sites_solution_secondary     difmap
_refine_ls_shift/su_max     0.001
_refine_ls_shift/su_mean     0.000
_refine_diff_density_max     0.430
_refine_diff_density_min     -0.208
_refine_ls_extinction_method     none
_refine_ls_extinction_coef     ?
_refine_ls_abs_structure_details     'Flack (1983), 743 Friedel pairs'
_refine_ls_abs_structure_Flack     0.03(8)
loop_
    _atom_type_symbol
    _atom_type_description
    _atom_type_scat_dispersion_real
    _atom_type_scat_dispersion_imag
    _atom_type_scat_source
    'C' 'C' 0.0033 0.0016
                         'International Tables Vol C Tables 4.2.6.8 and 6.1.1.4'
    'H' 'H' 0.0000 0.0000
                         'International Tables Vol C Tables 4.2.6.8 and 6.1.1.4'
    'N' 'N' 0.0061 0.0033
                         'International Tables Vol C Tables 4.2.6.8 and 6.1.1.4'
    'O' 'O' 0.0106 0.0060
                         'International Tables Vol C Tables 4.2.6.8 and 6.1.1.4'
    'S' 'S' 0.1246 0.1234
                         'International Tables Vol C Tables 4.2.6.8 and 6.1.1.4'
_computing_data_collection     '<i>CrystalClear</i> (Rigaku, 2008)'
_computing_cell_refinement     '<i>CrystalClear</i> (Rigaku, 2008)'
_computing_data_reduction     '<i>CrystalClear</i> (Rigaku, 2008)'
_computing_structure_solution     '<i>SIR97</i> (Altomare <i>et al.</i>, 1999)'
_computing_structure_refinement
        '<i>SHELXL97</i> (Sheldrick, 2008) within <i>WinGX</i> (Farrugia, 2012)'
_computing_molecular_graphics
;
<i>ORTEP-3 for Windows</i> (Farrugia, 2012), <i>POV-RAY</i> (Cason,
2004) and
<i>Mercury</i> (Macrae <i>et al.</i>, 2008)
;
_computing_publication_material
          '<i>SHELXL97</i> (Sheldrick, 2008) and <i>publCIF</i> (Westrip, 2010)'
loop_
    _atom_site_type_symbol
    _atom_site_label
    _atom_site_fract_x
    _atom_site_fract_y
    _atom_site_fract_z
    _atom_site_U_iso_or_equiv
    _atom_site_adp_type
    _atom_site_calc_flag
    _atom_site_refinement_flags
    _atom_site_occupancy
    _atom_site_symmetry_multiplicity
    _atom_site_disorder_assembly
    _atom_site_disorder_group
    S S1 0.53914(6) 0.63412(6) 0.83637(2) 0.02511(15) Uani d . 1 1 . .
    O O1 0.73741(18) 0.56761(18) 0.66914(6) 0.0229(3) Uani d . 1 1 . .
    O O2 1.02695(18) 0.47874(17) 0.76297(6) 0.0203(3) Uani d . 1 1 . .
    N N1 1.1401(3) 0.4133(3) 1.07137(9) 0.0332(4) Uani d . 1 1 . .
    C C1 0.5329(3) 0.6408(3) 0.75642(9) 0.0257(4) Uani d . 1 1 . .
    H H1 0.4267 0.6801 0.7332 0.031 Uiso calc R 1 1 . .
    C C2 0.7019(3) 0.5818(2) 0.73164(9) 0.0199(4) Uani d . 1 1 . .
    C C3 0.9069(3) 0.4540(3) 0.65674(9) 0.0238(4) Uani d . 1 1 . .
    H H3A 0.9447 0.4687 0.6135 0.029 Uiso calc R 1 1 . .
    H H3B 0.8767 0.3220 0.6638 0.029 Uiso calc R 1 1 . .
    C C4 1.0715(3) 0.5118(3) 0.69824(8) 0.0207(4) Uani d . 1 1 . .
    H H4A 1.1865 0.4411 0.6870 0.025 Uiso calc R 1 1 . .
    H H4B 1.0988 0.6447 0.6921 0.025 Uiso calc R 1 1 . .
    C C5 0.8432(2) 0.5355(2) 0.77795(8) 0.0182(4) Uani d . 1 1 . .
    C C6 0.7780(2) 0.5557(2) 0.83812(9) 0.0196(4) Uani d . 1 1 . .
    C C7 0.8775(3) 0.5263(2) 0.89751(9) 0.0199(4) Uani d . 1 1 . .
    C C8 1.0548(3) 0.4311(2) 0.90137(9) 0.0225(4) Uani d . 1 1 . .
    H H8 1.1154 0.3915 0.8650 0.027 Uiso calc R 1 1 . .
    C C9 1.1417(3) 0.3948(3) 0.95825(9) 0.0262(4) Uani d . 1 1 . .
    H H9 1.2593 0.3312 0.9595 0.031 Uiso calc R 1 1 . .
    C C10 1.0543(3) 0.4530(3) 1.01393(9) 0.0250(4) Uani d . 1 1 . .
    C C11 0.8850(3) 0.5570(3) 1.01015(9) 0.0266(4) Uani d . 1 1 . .
    H H11 0.8296 0.6041 1.0464 0.032 Uiso calc R 1 1 . .
    C C12 0.7970(3) 0.5920(3) 0.95357(9) 0.0257(4) Uani d . 1 1 . .
    H H12 0.6823 0.6605 0.9526 0.031 Uiso calc R 1 1 . .
    H H10A 1.065(4) 0.415(3) 1.1041(11) 0.035(6) Uiso d . 1 1 . .
    H H10B 1.215(4) 0.315(4) 1.0685(12) 0.042(7) Uiso d . 1 1 . .
loop_
    _atom_site_aniso_label
    _atom_site_aniso_U_11
    _atom_site_aniso_U_22
    _atom_site_aniso_U_33
    _atom_site_aniso_U_12
    _atom_site_aniso_U_13
    _atom_site_aniso_U_23
    S1 0.0134(2) 0.0283(3) 0.0336(3) 0.0022(2) 0.0016(2) -0.0034(2)
    O1 0.0188(6) 0.0237(6) 0.0262(7) 0.0012(5) -0.0045(6) -0.0017(5)
    O2 0.0152(6) 0.0226(6) 0.0230(6) 0.0032(6) 0.0014(5) 0.0021(5)
    N1 0.0385(11) 0.0316(10) 0.0295(11) 0.0059(9) -0.0036(9) 0.0010(8)
    C1 0.0154(8) 0.0235(8) 0.0382(11) 0.0007(9) -0.0046(8) -0.0025(8)
    C2 0.0185(9) 0.0146(8) 0.0264(10) -0.0029(7) -0.0037(7) 0.0002(7)
    C3 0.0210(9) 0.0215(9) 0.0289(10) 0.0005(8) 0.0002(7) -0.0030(8)
    C4 0.0191(9) 0.0185(8) 0.0245(10) 0.0006(7) 0.0026(8) 0.0001(7)
    C5 0.0123(8) 0.0121(8) 0.0302(10) -0.0009(7) -0.0002(7) -0.0007(7)
    C6 0.0121(8) 0.0146(8) 0.0322(10) -0.0004(7) 0.0012(8) 0.0009(8)
    C7 0.0181(9) 0.0144(8) 0.0271(10) -0.0032(7) 0.0029(7) 0.0014(7)
    C8 0.0225(9) 0.0204(8) 0.0244(9) 0.0030(8) 0.0000(8) -0.0019(7)
    C9 0.0233(9) 0.0226(9) 0.0327(11) 0.0053(8) -0.0040(8) -0.0028(8)
    C10 0.0284(10) 0.0202(8) 0.0264(10) -0.0053(9) -0.0015(8) 0.0030(8)
    C11 0.0263(10) 0.0288(10) 0.0247(10) -0.0014(9) 0.0074(8) -0.0011(8)
    C12 0.0202(9) 0.0243(9) 0.0327(11) 0.0022(8) 0.0048(8) 0.0027(8)
_geom_special_details
;
All e.s.d.'s (except the e.s.d. in the dihedral angle between two l.s. planes)
are estimated using the full covariance matrix. The cell e.s.d.'s are taken
into account individually in the estimation of e.s.d.'s in distances, angles
and torsion angles; correlations between e.s.d.'s in cell parameters are only
used when they are defined by crystal symmetry. An approximate (isotropic)
treatment of cell e.s.d.'s is used for estimating e.s.d.'s involving l.s.
planes.
;
loop_
    _geom_bond_atom_site_label_1
    _geom_bond_atom_site_label_2
    _geom_bond_site_symmetry_2
    _geom_bond_distance
    _geom_bond_publ_flag
    S1 C1 . 1.718(2) ?
    S1 C6 . 1.7424(18) ?
    O1 C2 . 1.368(2) ?
    O1 C3 . 1.446(2) ?
    O2 C5 . 1.370(2) ?
    O2 C4 . 1.443(2) ?
    N1 C10 . 1.397(3) ?
    N1 H10A . 0.87(3) ?
    N1 H10B . 0.87(3) ?
    C1 C2 . 1.350(3) ?
    C1 H1 . 0.9300 ?
    C2 C5 . 1.432(3) ?
    C3 C4 . 1.503(3) ?
    C3 H3A . 0.9700 ?
    C3 H3B . 0.9700 ?
    C4 H4A . 0.9700 ?
    C4 H4B . 0.9700 ?
    C5 C6 . 1.376(3) ?
    C6 C7 . 1.464(3) ?
    C7 C8 . 1.402(3) ?
    C7 C12 . 1.406(3) ?
    C8 C9 . 1.385(3) ?
    C8 H8 . 0.9300 ?
    C9 C10 . 1.402(3) ?
    C9 H9 . 0.9300 ?
    C10 C11 . 1.385(3) ?
    C11 C12 . 1.382(3) ?
    C11 H11 . 0.9300 ?
    C12 H12 . 0.9300 ?
loop_
    _geom_angle_atom_site_label_1
    _geom_angle_atom_site_label_2
    _geom_angle_atom_site_label_3
    _geom_angle_site_symmetry_1
    _geom_angle_site_symmetry_3
    _geom_angle
    _geom_angle_publ_flag
    C1 S1 C6 . . 93.10(9) ?
    C2 O1 C3 . . 111.52(14) ?
    C5 O2 C4 . . 112.11(13) ?
    C10 N1 H10A . . 117.2(17) ?
    C10 N1 H10B . . 110.5(17) ?
    H10A N1 H10B . . 115(2) ?
    C2 C1 S1 . . 111.33(15) ?
    C2 C1 H1 . . 124.3 ?
    S1 C1 H1 . . 124.3 ?
    C1 C2 O1 . . 124.39(17) ?
    C1 C2 C5 . . 112.78(17) ?
    O1 C2 C5 . . 122.83(16) ?
    O1 C3 C4 . . 110.61(14) ?
    O1 C3 H3A . . 109.5 ?
    C4 C3 H3A . . 109.5 ?
    O1 C3 H3B . . 109.5 ?
    C4 C3 H3B . . 109.5 ?
    H3A C3 H3B . . 108.1 ?
    O2 C4 C3 . . 111.42(15) ?
    O2 C4 H4A . . 109.3 ?
    C3 C4 H4A . . 109.3 ?
    O2 C4 H4B . . 109.3 ?
    C3 C4 H4B . . 109.3 ?
    H4A C4 H4B . . 108.0 ?
    O2 C5 C6 . . 123.69(16) ?
    O2 C5 C2 . . 122.42(16) ?
    C6 C5 C2 . . 113.89(16) ?
    C5 C6 C7 . . 130.51(16) ?
    C5 C6 S1 . . 108.87(14) ?
    C7 C6 S1 . . 120.60(14) ?
    C8 C7 C12 . . 117.05(17) ?
    C8 C7 C6 . . 122.06(16) ?
    C12 C7 C6 . . 120.89(17) ?
    C9 C8 C7 . . 121.37(18) ?
    C9 C8 H8 . . 119.3 ?
    C7 C8 H8 . . 119.3 ?
    C8 C9 C10 . . 120.74(18) ?
    C8 C9 H9 . . 119.6 ?
    C10 C9 H9 . . 119.6 ?
    C11 C10 N1 . . 121.13(19) ?
    C11 C10 C9 . . 118.06(18) ?
    N1 C10 C9 . . 120.76(19) ?
    C12 C11 C10 . . 121.27(18) ?
    C12 C11 H11 . . 119.4 ?
    C10 C11 H11 . . 119.4 ?
    C11 C12 C7 . . 121.31(18) ?
    C11 C12 H12 . . 119.3 ?
    C7 C12 H12 . . 119.3 ?
loop_
    _geom_torsion_atom_site_label_1
    _geom_torsion_atom_site_label_2
    _geom_torsion_atom_site_label_3
    _geom_torsion_atom_site_label_4
    _geom_torsion_site_symmetry_1
    _geom_torsion_site_symmetry_2
    _geom_torsion_site_symmetry_3
    _geom_torsion_site_symmetry_4
    _geom_torsion
    _geom_torsion_publ_flag
    C6 S1 C1 C2 . . . . 1.54(14) ?
    S1 C1 C2 O1 . . . . 178.30(13) ?
    S1 C1 C2 C5 . . . . -2.0(2) ?
    C3 O1 C2 C1 . . . . -164.18(17) ?
    C3 O1 C2 C5 . . . . 16.1(2) ?
    C2 O1 C3 C4 . . . . -46.87(19) ?
    C5 O2 C4 C3 . . . . -44.06(19) ?
    O1 C3 C4 O2 . . . . 63.54(19) ?
    C4 O2 C5 C6 . . . . -166.28(16) ?
    C4 O2 C5 C2 . . . . 12.9(2) ?
    C1 C2 C5 O2 . . . . -177.73(15) ?
    O1 C2 C5 O2 . . . . 2.0(3) ?
    C1 C2 C5 C6 . . . . 1.5(2) ?
    O1 C2 C5 C6 . . . . -178.78(15) ?
    O2 C5 C6 C7 . . . . 0.5(3) ?
    C2 C5 C6 C7 . . . . -178.74(17) ?
    O2 C5 C6 S1 . . . . 178.91(13) ?
    C2 C5 C6 S1 . . . . -0.29(19) ?
    C1 S1 C6 C5 . . . . -0.68(13) ?
    C1 S1 C6 C7 . . . . 177.95(14) ?
    C5 C6 C7 C8 . . . . -13.8(3) ?
    S1 C6 C7 C8 . . . . 167.89(14) ?
    C5 C6 C7 C12 . . . . 166.69(19) ?
    S1 C6 C7 C12 . . . . -11.6(2) ?
    C12 C7 C8 C9 . . . . 3.3(3) ?
    C6 C7 C8 C9 . . . . -176.21(18) ?
    C7 C8 C9 C10 . . . . -0.1(3) ?
    C8 C9 C10 C11 . . . . -3.7(3) ?
    C8 C9 C10 N1 . . . . 178.79(19) ?
    N1 C10 C11 C12 . . . . -178.21(19) ?
    C9 C10 C11 C12 . . . . 4.3(3) ?
    C10 C11 C12 C7 . . . . -1.1(3) ?
    C8 C7 C12 C11 . . . . -2.7(3) ?
    C6 C7 C12 C11 . . . . 176.79(17) ?
loop_
    _geom_hbond_atom_site_label_D
    _geom_hbond_atom_site_label_H
    _geom_hbond_atom_site_label_A
    _geom_hbond_site_symmetry_A
    _geom_hbond_distance_DH
    _geom_hbond_distance_HA
    _geom_hbond_distance_DA
    _geom_hbond_angle_DHA
    N1 H10A O1 2_665 0.88(3) 2.52(3) 3.352(2) 160(2)
    C8 H8 O2 . 0.93 2.36 2.998(2) 126
_iucr_refine_instructions_details
;
TITL User-defined                New: P212121
CELL  0.71075   6.9117   7.0898  21.4784   90.000   90.000   90.000
ZERR     4.00   0.0006   0.0006   0.0016    0.000    0.000    0.000
LATT  -1
SYMM  1/2 - X, - Y, 1/2 + Z
SYMM  1/2 + X, 1/2 - Y, - Z
SYMM  - X, 1/2 + Y, 1/2 - Z
SFAC  C    H    N    O    S
UNIT  48   44   4    8    4
MERG   2
OMIT    -4.00  50.00
FMAP   2
PLAN   20
HTAB
ACTA
HTAB  N1 O1
HTAB C8 O2
HTAB C12 S1
BOND   $H
CONF
L.S.   5
WGHT    0.041000    0.343800
FVAR       0.26881
S1    5    0.539139    0.634116    0.836374    11.00000    0.01342    0.02831 =
         0.03360   -0.00337    0.00161    0.00216
O1    4    0.737406    0.567612    0.669138    11.00000    0.01879    0.02371 =
         0.02621   -0.00173   -0.00446    0.00115
O2    4    1.026947    0.478736    0.762970    11.00000    0.01522    0.02265 =
         0.02302    0.00211    0.00142    0.00316
N1    3    1.140093    0.413325    1.071372    11.00000    0.03845    0.03157 =
         0.02949    0.00100   -0.00360    0.00595
C1    1    0.532894    0.640827    0.756423    11.00000    0.01540    0.02352 =
         0.03825   -0.00255   -0.00458    0.00074
AFIX  43
H1    2    0.426703    0.680075    0.733201    11.00000   -1.20000
AFIX   0
C2    1    0.701901    0.581820    0.731638    11.00000    0.01854    0.01464 =
         0.02641    0.00020   -0.00365   -0.00290
C3    1    0.906876    0.453958    0.656744    11.00000    0.02099    0.02146 =
         0.02892   -0.00299    0.00016    0.00054
AFIX  23
H3A   2    0.944680    0.468704    0.613524    11.00000   -1.20000
H3B   2    0.876667    0.322048    0.663754    11.00000   -1.20000
AFIX   0
C4    1    1.071538    0.511837    0.698245    11.00000    0.01907    0.01850 =
         0.02454    0.00012    0.00260    0.00058
AFIX  23
H4A   2    1.186481    0.441147    0.686978    11.00000   -1.20000
H4B   2    1.098796    0.644737    0.692067    11.00000   -1.20000
AFIX   0
C5    1    0.843220    0.535494    0.777954    11.00000    0.01228    0.01215 =
         0.03020   -0.00068   -0.00021   -0.00089
C6    1    0.777983    0.555688    0.838119    11.00000    0.01210    0.01459 =
         0.03225    0.00089    0.00122   -0.00043
C7    1    0.877454    0.526314    0.897508    11.00000    0.01812    0.01436 =
         0.02710    0.00141    0.00294   -0.00321
C8    1    1.054829    0.431093    0.901374    11.00000    0.02254    0.02042 =
         0.02444   -0.00192   -0.00002    0.00295
AFIX  43
H8    2    1.115434    0.391451    0.864998    11.00000   -1.20000
AFIX   0
C9    1    1.141674    0.394837    0.958247    11.00000    0.02330    0.02261 =
         0.03270   -0.00282   -0.00399    0.00527
AFIX  43
H9    2    1.259270    0.331203    0.959504    11.00000   -1.20000
AFIX   0
C10   1    1.054319    0.452973    1.013925    11.00000    0.02842    0.02022 =
         0.02642    0.00304   -0.00148   -0.00525
C11   1    0.885031    0.556957    1.010153    11.00000    0.02630    0.02879 =
         0.02472   -0.00111    0.00737   -0.00137
AFIX  43
H11   2    0.829561    0.604067    1.046408    11.00000   -1.20000
AFIX   0
C12   1    0.797008    0.592030    0.953569    11.00000    0.02025    0.02429 =
         0.03270    0.00274    0.00475    0.00220
AFIX  43
H12   2    0.682263    0.660470    0.952550    11.00000   -1.20000
AFIX   0
H10A  2    1.065228    0.415316    1.104136    11.00000    0.03514
H10B  2    1.214821    0.315394    1.068475    11.00000    0.04246
HKLF 4
REM  User-defined                New: P212121
REM R1 =  0.0286 for   1812 Fo > 4sig(Fo)  and  0.0293 for all   1853 data
REM    153 parameters refined using      0 restraints
END
WGHT      0.0399      0.3523
REM Highest difference peak  0.430,  deepest hole -0.208,  1-sigma level  0.050
Q1    1   0.5026  0.6353  0.7959  11.00000  0.05    0.43
Q2    1   0.5435  0.5812  0.8823  11.00000  0.05    0.26
Q3    1   0.8417  0.5706  0.8679  11.00000  0.05    0.24
Q4    1   0.8113  0.5252  0.8099  11.00000  0.05    0.22
Q5    1   1.1169  0.4536  0.9857  11.00000  0.05    0.20
Q6    1   0.7747  0.5471  0.7542  11.00000  0.05    0.19
Q7    1   0.6033  0.6399  0.9257  11.00000  0.05    0.18
Q8    1   0.7165  0.5482  0.7023  11.00000  0.05    0.17
Q9    1   0.8335  0.5466  0.9250  11.00000  0.05    0.17
Q10   1   0.9788  0.4822  0.6826  11.00000  0.05    0.17
Q11   1   0.4886  0.6360  0.7486  11.00000  0.05    0.16
Q12   1   1.1201  0.4656  0.9284  11.00000  0.05    0.16
Q13   1   0.8182  0.5227  0.9859  11.00000  0.05    0.15
Q14   1   1.0644  0.7143  0.7022  11.00000  0.05    0.15
Q15   1   1.0683  0.3739  0.9328  11.00000  0.05    0.15
Q16   1   1.0717  0.4071  1.0385  11.00000  0.05    0.14
Q17   1   0.5293  0.6294  0.7046  11.00000  0.05    0.14
Q18   1   1.0841  0.3062  0.8703  11.00000  0.05    0.14
Q19   1   1.2108  0.2435  0.7046  11.00000  0.05    0.14
Q20   1   1.0442  0.4685  0.7325  11.00000  0.05    0.14
;
