# Supplementary material for: 4-(2,3-Di­hydro­thieno[3,4-b][1,4]dioxin-5-yl)aniline
Source: Acta Crystallogr Sect E Struct Rep Online. 2014 Jun 21;70(Pt 7):o803. doi: 10.1107/S1600536814014093 (PMC4120538; doi:10.1107/S1600536814014093)
Supplement: Supplementary file 2 [file e-70-0o803-Isup2.hkl]

#
# h,k,l, Fc-squared, Fo-squared, sigma(Fo-squared) and status flag
#
data_I
_shelx_title ' User-defined                New: P212121'
_shelx_refln_list_code          4
_shelx_F_calc_maximum      176.54
_exptl_crystal_F_000       488.00
_reflns_d_resolution_high  0.8410
 
loop_
 _symmetry_equiv_pos_as_xyz
 'x, y, z'
 '-x+1/2, -y, z+1/2'
 'x+1/2, -y+1/2, -z'
 '-x, y+1/2, -z+1/2'
 
_cell_length_a     6.9117
_cell_length_b     7.0898
_cell_length_c    21.4784
_cell_angle_alpha  90.000
_cell_angle_beta   90.000
_cell_angle_gamma  90.000
 
_shelx_F_squared_multiplier     1.000
 
loop_
 _refln_index_h
 _refln_index_k
 _refln_index_l
 _refln_F_squared_calc
 _refln_F_squared_meas
 _refln_F_squared_sigma
 _refln_observed_status
   2   0   0     1862.57     1842.28     46.04 o
   4   0   0      266.47      256.28      7.99 o
   6   0   0       30.29       31.70      2.74 o
   8   0   0       38.39       38.42      4.15 o
   1   1   0     6967.65     7342.72    206.27 o
   2   1   0      179.69      162.92      2.63 o
   3   1   0     1318.69     1491.34     36.75 o
   4   1   0      683.97      690.38     13.31 o
   5   1   0       64.68       53.98      2.07 o
   6   1   0      616.89      602.88     16.09 o
   7   1   0       10.84        7.20      1.47 o
   8   1   0      112.83      107.22      4.13 o
   0   2   0    31164.87    28377.17   3437.30 o
   1   2   0    10865.76    10782.87    373.54 o
   2   2   0       14.01        5.74      0.55 o
   3   2   0     1296.26     1445.97     34.45 o
   4   2   0       22.00       20.53      1.46 o
   5   2   0      104.18       94.95      2.86 o
   6   2   0       64.53       61.64      2.43 o
   7   2   0        5.29        8.24      1.47 o
   1   3   0      328.85      363.59      5.78 o
   2   3   0     1433.96     1500.33     33.20 o
   3   3   0      955.20      938.21     36.07 o
   4   3   0      240.63      261.65      5.86 o
   5   3   0     1879.73     1884.13     51.20 o
   6   3   0      310.82      325.91      7.51 o
   7   3   0     1167.27     1044.34     29.70 o
   0   4   0      712.93      540.12     26.69 o
   1   4   0      138.19      161.42      4.72 o
   2   4   0       19.56       27.71      1.73 o
   3   4   0       74.78       90.66      4.49 o
   4   4   0      239.07      239.49      5.14 o
   5   4   0        0.24        1.64      1.26 o
   6   4   0       62.71       68.69      2.77 o
   7   4   0       15.83       21.73      1.82 o
   1   5   0       81.66       81.39      2.04 o
   2   5   0     1111.30     1167.47     25.71 o
   3   5   0       60.27       61.74      2.28 o
   4   5   0      427.30      421.13      9.65 o
   5   5   0      881.71      848.19     20.31 o
   6   5   0      410.00      384.12     12.85 o
   0   6   0      170.77      162.60      6.31 o
   1   6   0      381.62      371.10      6.85 o
   2   6   0      911.78      914.22     19.13 o
   3   6   0       13.86       10.84      1.39 o
   4   6   0        1.35        1.62      1.06 o
   5   6   0        5.69        9.50      1.65 o
   1   7   0      110.95      102.26      2.65 o
   2   7   0       38.15       33.14      1.66 o
   3   7   0      506.77      471.04      9.45 o
   4   7   0       16.47       12.83      1.72 o
   0   8   0        8.31        6.22      2.12 o
   1   8   0       10.74       19.91      1.95 o
   2   8   0      461.44      449.31     10.90 o
   1   0   1      371.32      413.38      6.44 o
   2   0   1      780.31      832.26     10.41 o
   3   0   1      668.15      753.58     10.27 o
   4   0   1     1564.39     1734.63     43.92 o
   5   0   1      403.01      377.74     11.01 o
   6   0   1      131.50      126.56      3.72 o
   7   0   1       15.80       10.22      1.63 o
   8   0   1      466.71      426.42     11.85 o
  -8   1   1      222.92      202.04      8.03 o
  -7   1   1      374.28      340.55      8.79 o
  -6   1   1     1440.40     1450.26     33.76 o
  -5   1   1      714.74      736.60     14.79 o
  -4   1   1     1387.47     1572.25     47.41 o
  -3   1   1     1970.35     2205.14     47.73 o
  -2   1   1      167.88      173.56      3.66 o
  -1   1   1     4668.81     5079.47    124.37 o
   0   1   1       17.51       22.17      0.61 o
   1   1   1     4710.09     4994.26    122.13 o
   2   1   1      167.66      167.93      3.82 o
   3   1   1     1938.91     2175.11     47.34 o
   4   1   1     1381.47     1527.10     34.78 o
   5   1   1      718.43      727.62     15.01 o
   6   1   1     1439.49     1444.36     33.83 o
   7   1   1      374.54      386.19      8.89 o
   8   1   1      223.31      214.08      6.20 o
  -7   2   1      138.38      133.91      3.88 o
  -6   2   1       14.08       15.17      1.78 o
  -5   2   1       40.13       36.38      1.82 o
  -4   2   1     1028.09     1160.65     41.10 o
  -3   2   1     1862.48     2131.55     56.32 o
  -2   2   1       41.99       52.78      1.10 o
  -1   2   1     9703.83    10332.56    361.51 o
   0   2   1     9786.99    10056.40    323.74 o
   1   2   1     9704.40     9513.65    292.26 o
   2   2   1       34.13       41.58      1.01 o
   3   2   1     1862.70     2105.61     55.60 o
   4   2   1     1042.06     1091.15     25.28 o
   5   2   1       42.21       39.23      2.13 o
   6   2   1       14.57       15.08      1.62 o
   7   2   1      138.37      130.93      4.00 o
  -7   3   1      236.87      241.17      6.13 o
  -6   3   1       45.64       53.46      2.49 o
  -5   3   1      530.24      510.50     11.52 o
  -4   3   1       46.96       42.12      2.04 o
  -3   3   1      219.82      202.54      8.38 o
  -2   3   1      433.31      489.32      8.15 o
  -1   3   1     3250.24     3525.56     94.79 o
   0   3   1       16.34       15.95      0.66 o
   1   3   1     3221.81     3547.06     85.67 o
   2   3   1      444.78      466.61      8.44 o
   3   3   1      230.23      220.75      7.05 o
   4   3   1       44.81       39.28      1.78 o
   5   3   1      527.98      504.29     10.89 o
   6   3   1       45.86       53.11      2.42 o
   7   3   1      237.79      235.55      6.20 o
  -7   4   1        6.44        7.08      1.58 o
  -6   4   1        2.93        1.98      1.44 o
  -5   4   1      115.39      130.22      3.32 o
  -4   4   1      112.31      119.73      3.26 o
  -3   4   1     1065.02     1137.99     26.39 o
  -2   4   1     2601.17     2739.20     73.31 o
  -1   4   1     4489.48     4836.86    139.33 o
   0   4   1      239.57      292.27      4.86 o
   1   4   1     4527.85     4897.85    148.91 o
   2   4   1     2590.99     2664.63     76.97 o
   3   4   1     1090.90     1162.49     29.18 o
   4   4   1      114.68      122.62      3.38 o
   5   4   1      115.36      123.82      4.10 o
   6   4   1        2.42        1.61      1.23 o
   7   4   1        6.28        9.52      1.79 o
  -6   5   1       15.76       16.94      1.81 o
  -5   5   1      159.70      169.17      4.72 o
  -4   5   1      264.38      238.46      6.55 o
  -3   5   1     1037.14     1049.31     22.74 o
  -2   5   1      351.76      369.98      7.29 o
  -1   5   1      348.16      391.63      6.90 o
   0   5   1       95.28       97.58      2.13 o
   1   5   1      344.01      379.87      6.68 o
   2   5   1      351.21      340.09      9.96 o
   3   5   1     1033.01     1031.42     24.24 o
   4   5   1      271.81      249.18      7.73 o
   5   5   1      161.74      168.96      4.45 o
   6   5   1       15.83       18.27      1.78 o
  -5   6   1        4.13        5.00      1.30 o
  -4   6   1      179.94      182.16      4.33 o
  -3   6   1      116.22      118.09      3.17 o
  -2   6   1     1207.46     1232.33     26.61 o
  -1   6   1       25.06       37.37      1.58 o
   0   6   1      170.92      168.03      3.96 o
   1   6   1       24.24       34.55      1.50 o
   2   6   1     1216.88     1246.28     26.87 o
   3   6   1      111.60      112.96      3.08 o
   4   6   1      185.04      184.48      4.47 o
   5   6   1        4.27        3.93      1.40 o
  -4   7   1      532.88      501.68     11.38 o
  -3   7   1       27.46       28.82      2.03 o
  -2   7   1      132.70      128.36      3.04 o
  -1   7   1      330.65      327.66      8.06 o
   0   7   1       29.49       28.65      1.58 o
   1   7   1      333.40      329.96      7.38 o
   2   7   1      132.42      125.84      3.17 o
   3   7   1       25.91       27.61      1.70 o
   4   7   1      525.50      509.19     11.44 o
  -2   8   1       31.56       36.68      2.18 o
  -1   8   1       86.41       84.62      2.85 o
   0   8   1       41.10       43.34      2.34 o
   1   8   1       86.57       84.93      2.95 o
   2   8   1       30.91       38.08      2.47 o
   1   0   2      747.91      829.55     10.20 o
   2   0   2     1210.84     1261.57     17.94 o
   3   0   2      589.93      583.34      8.38 o
   4   0   2     2118.15     2442.26     68.18 o
   5   0   2       58.42       47.62      2.02 o
   6   0   2        5.57       10.71      1.58 o
   7   0   2      440.55      432.12     13.89 o
   8   0   2       43.25       48.93      2.81 o
  -8   1   2       53.57       55.64      2.88 o
  -7   1   2       84.69       73.72      3.35 o
  -6   1   2      324.91      330.84      7.96 o
  -5   1   2       28.28       31.91      1.92 o
  -4   1   2      198.52      213.09      6.49 o
  -3   1   2     1121.96     1149.95     37.95 o
  -2   1   2     2520.82     2624.57     49.61 o
  -1   1   2     3065.43     3298.68     66.68 o
   0   1   2      905.45     1022.80     16.13 o
   1   1   2     3015.25     3315.02     67.29 o
   2   1   2     2557.06     2648.88     48.38 o
   3   1   2     1138.91     1211.39     23.70 o
   4   1   2      198.67      215.80      4.39 o
   5   1   2       27.75       32.45      1.67 o
   6   1   2      319.99      306.75     11.96 o
   7   1   2       86.34       74.24      2.81 o
   8   1   2       53.10       57.56      2.82 o
  -7   2   2       82.36       68.36      2.83 o
  -6   2   2      145.72      148.21      3.85 o
  -5   2   2      521.34      556.62     10.90 o
  -4   2   2      846.96      873.24     33.58 o
  -3   2   2      374.00      396.74     10.82 o
  -2   2   2      111.28      112.52      2.11 o
  -1   2   2      942.10      997.81     16.98 o
   0   2   2      642.08      580.92      8.12 o
   1   2   2      951.22     1040.63     16.34 o
   2   2   2      104.40      108.66      2.15 o
   3   2   2      375.86      382.49      9.29 o
   4   2   2      867.57      898.21     18.06 o
   5   2   2      520.80      550.65     11.68 o
   6   2   2      148.45      155.84      4.04 o
   7   2   2       81.51       74.60      2.84 o
  -7   3   2      125.27      142.88      4.42 o
  -6   3   2      114.49      114.04      3.37 o
  -5   3   2      313.60      340.01      7.41 o
  -4   3   2      206.05      217.12      4.75 o
  -3   3   2     1881.53     2001.57     48.76 o
  -2   3   2     2767.51     2900.68     72.71 o
  -1   3   2       97.66       99.33      3.04 o
   0   3   2      765.20      715.65      9.63 o
   1   3   2       98.50       96.55      2.19 o
   2   3   2     2725.47     2753.61     87.82 o
   3   3   2     1882.55     2022.84     58.00 o
   4   3   2      207.23      219.70      4.81 o
   5   3   2      319.11      338.56      7.42 o
   6   3   2      112.38      119.55      3.95 o
   7   3   2      122.53      132.17      4.41 o
  -7   4   2      274.03      269.89      6.30 o
  -6   4   2      189.58      197.74      5.16 o
  -5   4   2      375.86      364.98      7.36 o
  -4   4   2      169.32      165.01      3.93 o
  -3   4   2      177.76      167.19      6.14 o
  -2   4   2      649.17      674.91     11.24 o
  -1   4   2       58.74       55.81      1.51 o
   0   4   2      105.24      100.13      2.16 o
   1   4   2       56.13       54.62      1.62 o
   2   4   2      637.97      632.93     18.04 o
   3   4   2      173.34      167.88      3.91 o
   4   4   2      171.06      173.64      4.21 o
   5   4   2      380.90      371.77      9.79 o
   6   4   2      188.22      189.90      5.57 o
   7   4   2      269.95      275.70      7.67 o
  -6   5   2       81.78       81.07      2.90 o
  -5   5   2      134.17      139.29      3.91 o
  -4   5   2       73.05       71.39      2.58 o
  -3   5   2      183.93      183.23      4.26 o
  -2   5   2      263.46      290.08      6.20 o
  -1   5   2      957.25      957.52     18.31 o
   0   5   2       80.61       99.90      3.38 o
   1   5   2      945.59      916.40     19.90 o
   2   5   2      257.04      273.43      5.77 o
   3   5   2      173.69      171.39      4.29 o
   4   5   2       70.58       66.47      2.47 o
   5   5   2      132.77      140.99      3.86 o
   6   5   2       82.91       79.87      2.98 o
  -5   6   2      164.25      162.58      4.25 o
  -4   6   2      231.91      228.23      5.87 o
  -3   6   2      153.29      140.89      3.53 o
  -2   6   2      787.53      781.46     15.32 o
  -1   6   2      150.75      141.14      2.97 o
   0   6   2      468.87      482.52     11.95 o
   1   6   2      148.41      144.33      3.96 o
   2   6   2      782.78      793.48     23.39 o
   3   6   2      151.36      142.91      3.47 o
   4   6   2      237.01      245.96      5.86 o
   5   6   2      165.70      165.70      4.93 o
  -4   7   2      127.84      117.38      5.61 o
  -3   7   2       26.86       27.90      1.56 o
  -2   7   2      101.08       94.29      2.63 o
  -1   7   2      195.69      180.63      3.93 o
   0   7   2      257.32      254.17      6.61 o
   1   7   2      191.88      180.74      5.68 o
   2   7   2       96.58       91.40      2.68 o
   3   7   2       28.81       31.35      2.70 o
   4   7   2      133.30      125.13      3.95 o
  -2   8   2      366.68      364.36      8.18 o
  -1   8   2       60.01       68.06      3.09 o
   0   8   2       94.30      100.72      3.14 o
   1   8   2       59.94       66.76      2.58 o
   2   8   2      371.66      350.39      8.04 o
   1   0   3        0.00        1.35      0.42 o
   2   0   3       38.78       37.55      0.85 o
   3   0   3       90.67       97.76      1.79 o
   4   0   3     1830.74     1955.61     47.14 o
   5   0   3        8.33        6.44      1.24 o
   6   0   3      218.78      200.49      4.96 o
   7   0   3      110.15      105.24      4.08 o
   8   0   3      269.69      271.13      7.56 o
  -8   1   3       37.27       39.75      2.44 o
  -7   1   3       18.69       17.58      2.03 o
  -6   1   3      178.66      186.77      5.00 o
  -5   1   3      285.94      313.02      8.38 o
  -4   1   3       67.24       69.28      2.09 o
  -3   1   3      412.38      458.88      8.10 o
  -2   1   3     2635.44     2656.41     50.12 o
  -1   1   3     6394.89     6610.95    167.14 o
   0   1   3     1744.31     1704.10     28.41 o
   1   1   3     6401.20     6625.14    180.88 o
   2   1   3     2595.00     2586.06     53.79 o
   3   1   3      414.48      482.63      7.93 o
   4   1   3       63.35       65.66      2.04 o
   5   1   3      285.01      306.52      5.99 o
   6   1   3      177.11      186.37      5.15 o
   7   1   3       18.18       19.00      1.91 o
   8   1   3       35.83       39.17      2.42 o
  -7   2   3      488.37      489.72     11.22 o
  -6   2   3      143.58      145.91      3.78 o
  -5   2   3      690.09      677.84     23.48 o
  -4   2   3       28.99       32.85      1.61 o
  -3   2   3     1608.28     1613.32     43.66 o
  -2   2   3      283.30      284.74      4.92 o
  -1   2   3      895.00      921.33     12.75 o
   0   2   3      408.15      407.07      5.31 o
   1   2   3      885.26      880.56     12.26 o
   2   2   3      285.74      298.35      5.09 o
   3   2   3     1591.35     1629.67     34.47 o
   4   2   3       29.22       34.94      1.53 o
   5   2   3      684.84      670.38     14.49 o
   6   2   3      143.70      142.68      3.63 o
   7   2   3      479.61      477.89     18.21 o
  -7   3   3       25.28       25.42      2.16 o
  -6   3   3       32.72       38.38      1.88 o
  -5   3   3      342.73      342.41      7.42 o
  -4   3   3      122.40      127.28      3.97 o
  -3   3   3       84.89       78.36      2.21 o
  -2   3   3     1166.28     1173.56     24.50 o
  -1   3   3      510.49      471.19      7.21 o
   0   3   3      346.05      363.07      4.93 o
   1   3   3      496.75      447.40      6.87 o
   2   3   3     1157.67     1181.94     48.09 o
   3   3   3       84.51       81.22      2.61 o
   4   3   3      117.34      124.55      3.10 o
   5   3   3      343.21      340.95      7.40 o
   6   3   3       33.28       37.83      2.31 o
   7   3   3       25.84       23.87      2.05 o
  -7   4   3       11.03       15.70      1.67 o
  -6   4   3      569.33      554.88     14.34 o
  -5   4   3      217.46      213.76      4.78 o
  -4   4   3      455.14      447.89     11.60 o
  -3   4   3       73.33       74.66      2.37 o
  -2   4   3      309.95      301.32      4.69 o
  -1   4   3      701.21      726.27     11.98 o
   0   4   3        3.47        5.07      0.76 o
   1   4   3      705.07      723.54     12.69 o
   2   4   3      305.31      304.78      6.11 o
   3   4   3       74.98       76.80      2.29 o
   4   4   3      452.31      429.88      9.31 o
   5   4   3      221.87      215.91      5.78 o
   6   4   3      567.39      570.02     14.38 o
   7   4   3       10.56       12.45      1.95 o
  -6   5   3        3.03        1.18      1.26 o
  -5   5   3       60.62       60.38      2.54 o
  -4   5   3      519.74      545.28     15.96 o
  -3   5   3       10.86       11.16      1.30 o
  -2   5   3      197.49      194.96      4.04 o
  -1   5   3      225.24      212.92      4.61 o
   0   5   3      352.10      316.79      7.97 o
   1   5   3      220.87      208.10      4.19 o
   2   5   3      199.31      186.80      3.90 o
   3   5   3       12.58       16.13      1.33 o
   4   5   3      530.03      555.14     12.39 o
   5   5   3       62.43       61.21      2.52 o
   6   5   3        2.95        1.06      1.27 o
  -5   6   3      410.41      378.27      8.51 o
  -4   6   3       16.48       18.09      1.56 o
  -3   6   3       78.52       74.70      2.42 o
  -2   6   3       54.99       57.95      2.33 o
  -1   6   3       64.32       65.35      2.06 o
   0   6   3       21.70       26.74      1.45 o
   1   6   3       66.67       67.09      2.05 o
   2   6   3       56.68       59.94      1.93 o
   3   6   3       78.13       74.75      2.47 o
   4   6   3       17.77       20.31      1.78 o
   5   6   3      419.19      377.25      9.04 o
  -4   7   3      222.07      196.22      4.97 o
  -3   7   3      117.16      113.08      2.83 o
  -2   7   3       74.79       69.41      2.08 o
  -1   7   3      166.93      176.01      3.73 o
   0   7   3        7.12        5.95      1.05 o
   1   7   3      169.05      179.70      5.54 o
   2   7   3       75.82       70.02      2.18 o
   3   7   3      116.76      114.66      3.23 o
   4   7   3      225.80      202.22      5.49 o
  -2   8   3        6.85        7.76      1.43 o
  -1   8   3      183.83      173.27      4.55 o
   0   8   3        2.50        1.86      1.13 o
   1   8   3      184.39      176.63      4.62 o
   2   8   3        7.77        8.21      1.41 o
   0   0   4      882.11      951.58     18.32 o
   1   0   4      334.78      332.44      4.12 o
   2   0   4       44.81       56.80      1.03 o
   3   0   4     1593.02     1585.49     32.95 o
   4   0   4        3.03        2.36      0.77 o
   5   0   4      343.72      350.86      7.36 o
   6   0   4      312.03      298.76      7.24 o
   7   0   4      517.70      527.43     18.94 o
   8   0   4        3.46        2.50      1.52 o
  -8   1   4       26.73       27.06      2.90 o
  -7   1   4        1.19        1.45      1.32 o
  -6   1   4      298.23      303.32      7.95 o
  -5   1   4      724.55      720.95     18.96 o
  -4   1   4      147.24      154.76      2.94 o
  -3   1   4      791.58      871.15     17.82 o
  -2   1   4     1306.30     1299.03     19.84 o
  -1   1   4      807.54      791.68      9.86 o
   0   1   4      255.50      240.47      2.91 o
   1   1   4      810.63      811.42     12.90 o
   2   1   4     1307.10     1299.90     19.93 o
   3   1   4      796.09      879.51     17.00 o
   4   1   4      146.65      156.59      3.39 o
   5   1   4      729.50      746.78     15.89 o
   6   1   4      308.73      311.45      7.04 o
   7   1   4        1.42        1.38      1.28 o
   8   1   4       28.10       31.11      2.83 o
  -7   2   4        8.90       10.64      1.42 o
  -6   2   4      464.99      464.56     10.35 o
  -5   2   4       80.13       81.00      2.87 o
  -4   2   4      568.67      565.03     12.94 o
  -3   2   4       25.10       25.49      1.29 o
  -2   2   4      333.47      330.72      4.11 o
  -1   2   4      369.63      345.97      4.20 o
   0   2   4      403.13      417.66      5.59 o
   1   2   4      377.40      360.19      4.29 o
   2   2   4      345.65      343.20      4.53 o
   3   2   4       22.37       19.38      1.09 o
   4   2   4      572.01      564.89     10.74 o
   5   2   4       82.81       92.09      2.85 o
   6   2   4      478.08      467.63      9.76 o
   7   2   4        9.44       11.14      1.46 o
  -7   3   4       24.22       24.62      2.00 o
  -6   3   4       85.93       73.09      2.65 o
  -5   3   4       60.47       64.09      2.48 o
  -4   3   4      172.04      188.66      4.07 o
  -3   3   4      322.42      332.78      6.01 o
  -2   3   4      866.18      899.98     15.53 o
  -1   3   4      218.91      200.30      3.80 o
   0   3   4      698.60      655.01     11.06 o
   1   3   4      226.43      207.39      3.08 o
   2   3   4      872.49      924.90     19.80 o
   3   3   4      333.39      351.72      7.43 o
   4   3   4      175.26      186.22      4.22 o
   5   3   4       63.32       65.81      2.41 o
   6   3   4       90.22       76.40      3.05 o
   7   3   4       26.39       28.50      2.24 o
  -7   4   4      142.89      151.31      4.06 o
  -6   4   4       45.73       50.54      2.26 o
  -5   4   4      318.15      313.15      7.97 o
  -4   4   4      151.26      152.80      3.74 o
  -3   4   4      423.90      410.22      7.53 o
  -2   4   4      821.12      756.94     12.82 o
  -1   4   4       24.71       22.89      0.96 o
   0   4   4      221.54      196.32      6.33 o
   1   4   4       24.50       23.11      1.02 o
   2   4   4      829.33      799.49     19.24 o
   3   4   4      425.81      403.54     14.61 o
   4   4   4      149.33      144.20      3.70 o
   5   4   4      328.70      325.68      7.93 o
   6   4   4       45.67       45.27      2.70 o
   7   4   4      140.89      151.79      6.27 o
  -6   5   4       52.53       52.34      2.37 o
  -5   5   4       78.12       82.71      2.85 o
  -4   5   4       28.05       36.09      3.19 o
  -3   5   4       80.22       78.20      2.27 o
  -2   5   4      372.68      360.03      9.62 o
  -1   5   4      458.23      467.48      7.97 o
   0   5   4        4.39        4.49      0.77 o
   1   5   4      448.62      451.20     12.24 o
   2   5   4      380.89      395.44      7.30 o
   3   5   4       74.47       71.48      2.45 o
   4   5   4       26.26       29.51      1.88 o
   5   5   4       74.88       83.92      2.84 o
   6   5   4       49.93       45.02      2.38 o
  -5   6   4      120.23      120.36      3.40 o
  -4   6   4      142.00      139.76      3.55 o
  -3   6   4      168.08      157.63      3.72 o
  -2   6   4      420.28      412.86      7.84 o
  -1   6   4      228.73      223.11      4.24 o
   0   6   4        6.48        5.48      0.91 o
   1   6   4      236.44      228.19      4.24 o
   2   6   4      413.71      410.27      7.76 o
   3   6   4      164.90      152.76      4.48 o
   4   6   4      135.62      137.00      3.84 o
   5   6   4      119.13      123.46      3.64 o
  -4   7   4      192.56      198.62      4.86 o
  -3   7   4      115.72      117.41      3.21 o
  -2   7   4       63.87       68.73      2.37 o
  -1   7   4       45.41       46.18      2.68 o
   0   7   4      239.14      244.75      5.59 o
   1   7   4       44.22       46.00      3.06 o
   2   7   4       60.31       62.53      2.35 o
   3   7   4      112.43      112.40      3.67 o
   4   7   4      189.19      202.12      5.36 o
  -2   8   4       21.23       19.25      1.66 o
  -1   8   4       58.82       58.17      2.55 o
   0   8   4        0.30        0.17      1.05 o
   1   8   4       57.05       52.84      2.50 o
   2   8   4       19.31       16.45      1.80 o
   1   0   5      372.13      402.78      5.07 o
   2   0   5      835.11      882.75     11.72 o
   3   0   5     1051.14     1066.64     20.04 o
   4   0   5      462.90      469.20      9.12 o
   5   0   5      386.70      403.74      9.08 o
   6   0   5       17.61       15.40      1.73 o
   7   0   5       53.35       50.21      2.77 o
   8   0   5      151.63      149.55      4.73 o
  -8   1   5      105.83       98.24      4.12 o
  -7   1   5       32.93       30.64      2.36 o
  -6   1   5       63.35       69.58      3.04 o
  -5   1   5      548.45      530.77     12.69 o
  -4   1   5        0.25        2.69      0.67 o
  -3   1   5      235.38      252.00      4.50 o
  -2   1   5      304.19      321.53      3.91 o
  -1   1   5      386.13      381.51      4.20 o
   0   1   5      553.25      534.74      6.43 o
   1   1   5      392.85      392.64      6.97 o
   2   1   5      293.87      313.45      3.82 o
   3   1   5      242.83      257.00      8.20 o
   4   1   5        0.43        2.48      0.77 o
   5   1   5      531.63      497.55      9.85 o
   6   1   5       61.29       64.90      2.60 o
   7   1   5       31.55       32.32      2.37 o
   8   1   5      105.70       97.41      3.65 o
  -7   2   5      155.77      155.20      4.09 o
  -6   2   5       44.79       43.99      2.09 o
  -5   2   5      174.79      156.78      3.55 o
  -4   2   5      478.81      527.23     10.41 o
  -3   2   5      454.46      463.24     10.34 o
  -2   2   5      736.21      713.88      9.59 o
  -1   2   5       22.86       29.43      0.74 o
   0   2   5      233.62      226.50      2.99 o
   1   2   5       23.00       29.23      0.74 o
   2   2   5      762.80      756.83     11.49 o
   3   2   5      448.64      468.69      9.98 o
   4   2   5      474.30      515.03      9.96 o
   5   2   5      168.47      161.97      4.04 o
   6   2   5       45.58       47.76      1.99 o
   7   2   5      151.15      157.53      3.94 o
  -7   3   5       11.46        9.98      1.50 o
  -6   3   5      329.35      336.94      7.09 o
  -5   3   5      482.31      482.67     15.83 o
  -4   3   5      535.51      533.64     12.16 o
  -3   3   5      103.08      104.08      3.41 o
  -2   3   5      332.73      334.39      5.71 o
  -1   3   5      235.15      226.25      4.13 o
   0   3   5      223.39      230.00      4.76 o
   1   3   5      233.55      221.41      3.25 o
   2   3   5      336.13      355.33      6.92 o
   3   3   5       97.14      100.30      2.86 o
   4   3   5      523.62      528.79     10.87 o
   5   3   5      476.19      456.59      9.83 o
   6   3   5      332.25      336.94      8.56 o
   7   3   5        9.95        8.60      1.77 o
  -7   4   5       41.01       39.97      2.06 o
  -6   4   5       69.38       72.76      2.50 o
  -5   4   5       26.94       29.20      1.64 o
  -4   4   5      277.64      273.11      5.98 o
  -3   4   5       61.92       66.16      1.96 o
  -2   4   5       39.43       38.64      1.50 o
  -1   4   5      176.72      166.26      2.92 o
   0   4   5        5.17        3.49      0.59 o
   1   4   5      184.05      168.23      3.32 o
   2   4   5       40.53       39.52      2.12 o
   3   4   5       56.23       56.88      2.00 o
   4   4   5      270.71      263.51      5.86 o
   5   4   5       29.02       30.26      2.09 o
   6   4   5       71.16       73.09      3.20 o
   7   4   5       41.54       36.19      3.02 o
  -6   5   5      112.64      123.12      3.66 o
  -5   5   5       51.80       56.37      2.24 o
  -4   5   5      275.58      281.23      7.28 o
  -3   5   5      502.96      478.65      9.32 o
  -2   5   5      123.74      117.37      2.60 o
  -1   5   5       28.09       25.75      1.15 o
   0   5   5      100.39       91.11      2.30 o
   1   5   5       29.95       29.61      1.61 o
   2   5   5      122.88      115.17      2.60 o
   3   5   5      506.42      509.59     10.73 o
   4   5   5      272.63      276.29      6.34 o
   5   5   5       55.64       58.31      2.43 o
   6   5   5      114.15      126.23      4.17 o
  -5   6   5       20.10       19.07      1.59 o
  -4   6   5       67.51       65.79      2.37 o
  -3   6   5       11.07       13.35      1.37 o
  -2   6   5      338.45      346.63      6.32 o
  -1   6   5       85.17       84.41      2.02 o
   0   6   5      129.67      134.91      3.15 o
   1   6   5       86.72       79.70      2.02 o
   2   6   5      345.72      351.04      7.02 o
   3   6   5       12.21       14.23      1.32 o
   4   6   5       68.38       66.50      3.40 o
   5   6   5       20.24       16.06      1.78 o
  -4   7   5       30.14       29.70      1.90 o
  -3   7   5      130.24      130.08      3.47 o
  -2   7   5      114.66      112.14      3.16 o
  -1   7   5      110.63      113.65      3.15 o
   0   7   5       41.59       43.84      2.11 o
   1   7   5      108.31      114.70      3.15 o
   2   7   5      117.87      113.19      3.20 o
   3   7   5      133.66      131.43      3.61 o
   4   7   5       31.49       35.75      2.09 o
  -2   8   5       48.15       47.64      2.44 o
  -1   8   5      270.40      281.78      6.81 o
   0   8   5       35.74       40.41      2.07 o
   1   8   5      274.57      283.95      7.18 o
   2   8   5       45.90       43.62      2.22 o
   0   0   6     1091.52      971.85     20.73 o
   1   0   6      138.00      139.70      1.94 o
   2   0   6        3.77       12.36      0.53 o
   3   0   6      145.06      153.56      2.51 o
   4   0   6      408.04      404.11      7.68 o
   5   0   6       24.91       28.63      1.90 o
   6   0   6      630.53      572.11     14.12 o
   7   0   6       24.04       23.81      2.01 o
  -7   1   6       43.37       48.86      2.66 o
  -6   1   6      326.50      343.18      9.21 o
  -5   1   6      925.80      926.08     21.32 o
  -4   1   6      344.87      330.42      5.72 o
  -3   1   6      134.99      118.91      1.94 o
  -2   1   6      606.31      597.46      7.64 o
  -1   1   6     1698.91     1820.72     28.85 o
   0   1   6      210.20      188.15      2.15 o
   1   1   6     1693.36     1803.40     34.05 o
   2   1   6      602.12      599.34      8.39 o
   3   1   6      132.53      118.18      3.37 o
   4   1   6      349.16      333.82      5.87 o
   5   1   6      932.04      881.40     18.44 o
   6   1   6      341.83      352.01      8.51 o
   7   1   6       38.30       47.90      2.68 o
  -7   2   6       23.84       28.33      1.86 o
  -6   2   6      359.33      331.75      7.37 o
  -5   2   6       12.57       14.59      1.19 o
  -4   2   6      198.24      209.65      6.04 o
  -3   2   6      549.81      507.49      9.74 o
  -2   2   6      488.31      479.96      5.99 o
  -1   2   6      169.69      145.30      1.76 o
   0   2   6        3.71        3.84      0.49 o
   1   2   6      158.19      134.40      1.67 o
   2   2   6      487.33      480.64      6.80 o
   3   2   6      538.77      490.60      8.67 o
   4   2   6      197.83      201.59      4.07 o
   5   2   6       10.95       13.78      1.41 o
   6   2   6      356.39      336.21      7.15 o
   7   2   6       24.68       33.16      3.57 o
  -7   3   6      179.52      174.81      4.64 o
  -6   3   6       78.23       75.60      2.65 o
  -5   3   6      179.57      191.00      5.26 o
  -4   3   6      301.03      296.12      5.72 o
  -3   3   6      301.21      311.66      7.91 o
  -2   3   6      368.89      335.58      4.97 o
  -1   3   6        4.58        4.94      0.44 o
   0   3   6      103.03      119.37      2.22 o
   1   3   6        3.95        4.92      0.50 o
   2   3   6      367.37      349.13      6.47 o
   3   3   6      307.30      289.27     14.07 o
   4   3   6      302.87      300.98      6.89 o
   5   3   6      166.60      170.46      4.34 o
   6   3   6       83.81       81.27      3.95 o
   7   3   6      186.84      188.02      5.20 o
  -6   4   6       56.48       60.33      2.23 o
  -5   4   6       46.15       53.24      2.05 o
  -4   4   6      352.66      348.80      6.75 o
  -3   4   6       47.00       46.60      1.67 o
  -2   4   6      501.79      470.60      8.27 o
  -1   4   6      147.36      132.78      1.90 o
   0   4   6      379.26      369.90      6.69 o
   1   4   6      148.61      136.27      3.84 o
   2   4   6      502.14      458.51      8.88 o
   3   4   6       48.49       47.13      1.73 o
   4   4   6      341.84      333.72      7.27 o
   5   4   6       45.21       47.57      2.42 o
   6   4   6       57.17       56.97      2.71 o
  -6   5   6      195.97      201.71      4.81 o
  -5   5   6       63.12       61.59      2.39 o
  -4   5   6       70.55       67.02      2.19 o
  -3   5   6      123.89      125.71      3.01 o
  -2   5   6        6.51        4.60      0.64 o
  -1   5   6      128.20      120.28      2.66 o
   0   5   6        4.98        4.44      0.63 o
   1   5   6      126.85      123.35      2.42 o
   2   5   6        5.26        3.90      0.89 o
   3   5   6      125.11      123.12      3.35 o
   4   5   6       65.72       65.42      2.50 o
   5   5   6       59.85       61.37      2.49 o
   6   5   6      193.28      197.42      5.39 o
  -5   6   6      104.36      111.69      3.32 o
  -4   6   6       30.59       27.44      2.13 o
  -3   6   6      212.15      208.82      4.68 o
  -2   6   6       71.58       72.06      2.03 o
  -1   6   6      142.64      147.14      3.46 o
   0   6   6        1.15        1.86      0.65 o
   1   6   6      144.89      150.40      3.61 o
   2   6   6       73.55       79.07      2.10 o
   3   6   6      212.98      217.34      5.07 o
   4   6   6       31.44       32.63      1.94 o
   5   6   6      103.98      109.03      4.19 o
  -4   7   6       12.90        9.91      1.43 o
  -3   7   6       32.73       40.29      2.07 o
  -2   7   6        7.80        4.70      1.23 o
  -1   7   6       97.80      101.72      2.86 o
   0   7   6        7.62       11.66      1.34 o
   1   7   6       96.22       95.75      2.90 o
   2   7   6        8.08        7.37      1.26 o
   3   7   6       31.57       39.75      2.00 o
   4   7   6       12.12       11.12      1.52 o
  -1   8   6       73.36       80.75      2.86 o
   0   8   6        2.02        0.07      0.96 o
   1   8   6       73.38       74.22      2.89 o
   1   0   7     1908.17     1855.59     33.28 o
   2   0   7      316.06      333.92      4.81 o
   3   0   7     1545.79     1596.76     33.26 o
   4   0   7      290.04      256.15      4.83 o
   5   0   7        1.30        0.98      1.08 o
   6   0   7      288.12      300.90      7.40 o
   7   0   7       37.69       30.93      2.25 o
  -7   1   7       96.84       92.75      3.50 o
  -6   1   7      253.62      267.40      6.74 o
  -5   1   7      193.22      194.79      6.05 o
  -4   1   7        6.27        7.13      0.73 o
  -3   1   7      102.59      123.60      2.42 o
  -2   1   7      419.81      430.43      4.97 o
  -1   1   7     1359.01     1355.33     19.72 o
   0   1   7     1484.52     1393.00     22.78 o
   1   1   7     1362.57     1358.24     22.18 o
   2   1   7      415.27      413.45      5.75 o
   3   1   7      103.15      125.68      3.59 o
   4   1   7        5.00        4.98      0.81 o
   5   1   7      187.15      174.68      4.26 o
   6   1   7      254.28      261.28      7.43 o
   7   1   7       90.45       86.16      3.35 o
  -7   2   7      129.30      126.31      4.06 o
  -6   2   7       53.89       53.81      2.23 o
  -5   2   7      338.31      321.78      6.52 o
  -4   2   7     1082.82     1095.40     22.91 o
  -3   2   7      304.65      302.85      5.75 o
  -2   2   7      232.74      224.55      2.71 o
  -1   2   7      620.17      656.41     12.09 o
   0   2   7      966.43      911.79     13.65 o
   1   2   7      625.19      682.22      9.07 o
   2   2   7      244.88      235.15      4.13 o
   3   2   7      313.46      300.20      4.77 o
   4   2   7     1087.25     1105.82     25.24 o
   5   2   7      336.78      342.35      7.36 o
   6   2   7       53.08       53.98      2.12 o
   7   2   7      136.07      142.01      4.00 o
  -7   3   7       86.81       81.91      2.99 o
  -6   3   7      310.97      292.92      6.45 o
  -5   3   7       40.87       36.02      1.74 o
  -4   3   7      265.94      248.21      5.05 o
  -3   3   7      658.43      663.49     11.59 o
  -2   3   7      162.09      144.73      2.59 o
  -1   3   7      355.60      333.27      4.43 o
   0   3   7     1159.16     1147.79     20.59 o
   1   3   7      346.96      324.70      4.54 o
   2   3   7      158.24      147.93      3.02 o
   3   3   7      674.29      678.92     24.19 o
   4   3   7      274.30      266.16      5.51 o
   5   3   7       39.56       36.06      1.76 o
   6   3   7      313.26      311.87      7.79 o
   7   3   7       82.26       82.77      3.34 o
  -6   4   7      310.03      318.52      6.94 o
  -5   4   7       21.45       26.64      1.53 o
  -4   4   7      613.32      597.35     11.88 o
  -3   4   7      253.27      250.61      5.28 o
  -2   4   7       43.97       43.60      1.19 o
  -1   4   7        7.55       10.67      0.64 o
   0   4   7      215.98      218.81      4.07 o
   1   4   7        5.77       10.18      1.07 o
   2   4   7       41.15       40.08      1.45 o
   3   4   7      255.71      242.42      6.27 o
   4   4   7      630.34      616.89     13.14 o
   5   4   7       22.68       23.65      2.81 o
   6   4   7      304.71      312.40      8.03 o
  -6   5   7       21.26       24.38      1.74 o
  -5   5   7       41.95       47.60      1.97 o
  -4   5   7       81.08       83.41      2.51 o
  -3   5   7     1025.79     1043.47     22.82 o
  -2   5   7       39.58       35.28      1.25 o
  -1   5   7      124.82      126.77      2.82 o
   0   5   7        0.52        0.34      0.75 o
   1   5   7      124.78      129.27      2.94 o
   2   5   7       42.28       34.25      1.34 o
   3   5   7     1035.80     1064.85     27.33 o
   4   5   7       80.87       88.25      3.22 o
   5   5   7       40.90       43.12      2.25 o
   6   5   7       23.21       27.78      1.93 o
  -5   6   7       67.87       69.23      2.54 o
  -4   6   7       90.35       83.59      2.60 o
  -3   6   7       60.63       59.81      2.30 o
  -2   6   7      130.28      132.66      3.26 o
  -1   6   7       36.20       40.72      1.82 o
   0   6   7        1.20        3.21      0.99 o
   1   6   7       35.06       35.00      1.66 o
   2   6   7      123.93      128.36      3.22 o
   3   6   7       64.55       63.28      2.51 o
   4   6   7       87.01       77.49      3.70 o
   5   6   7       63.84       65.35      3.00 o
  -3   7   7      315.14      307.91      6.72 o
  -2   7   7      137.03      127.20      3.43 o
  -1   7   7      115.78      122.76      3.56 o
   0   7   7       19.91       22.81      1.55 o
   1   7   7      110.85      122.30      3.44 o
   2   7   7      139.46      136.56      3.93 o
   3   7   7      310.21      287.45      8.18 o
  -1   8   7        6.12        7.55      1.34 o
   0   8   7        7.98        7.78      1.36 o
   1   8   7        5.58        6.45      1.38 o
   0   0   8       78.39       68.06      1.24 o
   1   0   8      420.76      453.62      5.34 o
   2   0   8     1539.02     1690.80     31.73 o
   3   0   8        1.27        5.01      0.49 o
   4   0   8        0.18        1.04      0.58 o
   5   0   8     2029.80     1935.27     52.53 o
   6   0   8       29.49       27.13      1.92 o
   7   0   8     1267.79     1248.61     35.59 o
  -7   1   8      101.91      117.65      3.99 o
  -6   1   8       40.92       41.19      2.31 o
  -5   1   8      654.12      633.18     15.01 o
  -4   1   8      344.21      335.26      5.72 o
  -3   1   8      258.12      268.57      3.85 o
  -2   1   8      134.90      195.12      2.28 o
  -1   1   8      612.00      606.91      6.91 o
   0   1   8      174.62      192.22      2.19 o
   1   1   8      624.60      608.88      8.53 o
   2   1   8      136.35      198.72      3.01 o
   3   1   8      271.99      281.81      4.68 o
   4   1   8      346.22      338.00      6.04 o
   5   1   8      646.58      655.62     14.07 o
   6   1   8       38.86       40.80      2.32 o
   7   1   8      104.90      114.71      3.81 o
  -7   2   8      207.00      197.71      5.66 o
  -6   2   8      473.48      484.12     10.54 o
  -5   2   8      296.48      296.43      6.42 o
  -4   2   8      837.40      788.95     15.52 o
  -3   2   8      297.75      291.57      4.56 o
  -2   2   8      577.78      608.27      8.63 o
  -1   2   8      262.82      258.17      2.99 o
   0   2   8      155.79      153.14      2.10 o
   1   2   8      253.68      252.83      2.97 o
   2   2   8      563.80      591.13      9.71 o
   3   2   8      291.62      286.82      5.28 o
   4   2   8      839.55      810.60     19.01 o
   5   2   8      298.05      299.45      7.27 o
   6   2   8      467.16      478.80     10.70 o
   7   2   8      207.23      202.47      5.40 o
  -7   3   8      252.84      243.81      6.12 o
  -6   3   8       14.09       19.54      1.55 o
  -5   3   8       24.90       25.21      1.63 o
  -4   3   8      400.71      404.22      7.17 o
  -3   3   8      118.25      136.15      3.10 o
  -2   3   8      605.67      591.65      9.16 o
  -1   3   8       88.06       81.72      2.12 o
   0   3   8     3471.76     3513.35     89.31 o
   1   3   8       89.07       85.52      1.49 o
   2   3   8      609.37      611.47     12.06 o
   3   3   8      124.96      140.68      3.23 o
   4   3   8      388.86      389.12      7.96 o
   5   3   8       24.40       21.66      1.51 o
   6   3   8       14.91       21.00      1.85 o
   7   3   8      247.77      253.61      6.98 o
  -6   4   8       42.20       40.56      2.00 o
  -5   4   8      224.38      225.87      4.55 o
  -4   4   8       41.96       41.88      1.80 o
  -3   4   8      393.79      374.07      7.09 o
  -2   4   8       43.92       47.19      1.12 o
  -1   4   8      154.29      168.14      3.30 o
   0   4   8      456.84      471.96      8.56 o
   1   4   8      154.87      164.53      3.58 o
   2   4   8       46.90       51.13      1.53 o
   3   4   8      385.45      380.64      7.67 o
   4   4   8       43.89       43.71      1.90 o
   5   4   8      215.37      209.90      6.33 o
   6   4   8       43.38       48.54      2.87 o
  -6   5   8      106.26      111.08      3.11 o
  -5   5   8       84.25       81.49      2.44 o
  -4   5   8       77.17       69.91      2.32 o
  -3   5   8      478.72      483.17      9.57 o
  -2   5   8       68.34       63.74      2.42 o
  -1   5   8      623.46      583.60     11.20 o
   0   5   8      761.73      759.76     15.27 o
   1   5   8      623.76      596.27     11.68 o
   2   5   8       63.64       61.32      2.40 o
   3   5   8      481.89      495.25     12.55 o
   4   5   8       75.20       75.28      2.82 o
   5   5   8       82.88       81.11      2.82 o
   6   5   8      103.20      105.02      3.56 o
  -5   6   8        6.75        3.82      1.22 o
  -4   6   8       63.47       68.25      2.32 o
  -3   6   8      110.86      115.24      3.19 o
  -2   6   8       66.61       72.28      2.29 o
  -1   6   8       88.72       93.50      2.62 o
   0   6   8       43.16       48.80      1.95 o
   1   6   8       91.28       93.24      2.66 o
   2   6   8       63.22       69.14      2.32 o
   3   6   8      112.37      112.98      3.62 o
   4   6   8       65.74       68.43      3.01 o
   5   6   8        7.50        5.44      1.48 o
  -3   7   8       86.66       86.76      2.86 o
  -2   7   8      442.14      449.13      9.76 o
  -1   7   8      125.68      128.19      3.42 o
   0   7   8      151.61      166.12      6.37 o
   1   7   8      124.46      123.79      3.34 o
   2   7   8      451.44      446.27      9.73 o
   3   7   8       84.97       83.01      2.85 o
   0   8   8       21.06       25.45      2.19 o
   1   0   9      389.02      443.04      5.40 o
   2   0   9     2035.22     2177.33     44.25 o
   3   0   9      277.70      238.44      3.62 o
   4   0   9       97.68       85.06      2.16 o
   5   0   9       39.89       40.50      1.51 o
   6   0   9      177.37      163.76      4.55 o
   7   0   9      107.49       96.47      3.61 o
  -7   1   9       58.52       60.19      2.84 o
  -6   1   9       44.18       50.08      2.40 o
  -5   1   9       62.99       59.96      2.47 o
  -4   1   9      313.59      293.41      5.10 o
  -3   1   9      529.90      495.16      6.83 o
  -2   1   9      737.97      707.52      8.53 o
  -1   1   9     4084.86     4369.37     88.50 o
   0   1   9      803.37      729.45     12.63 o
   1   1   9     4071.86     4317.61    117.29 o
   2   1   9      745.47      716.83     12.80 o
   3   1   9      531.57      506.38      8.76 o
   4   1   9      306.98      288.14      6.12 o
   5   1   9       61.26       62.61      2.35 o
   6   1   9       43.67       50.09      2.59 o
   7   1   9       59.74       62.65      2.91 o
  -7   2   9      326.42      325.15      8.56 o
  -6   2   9      598.10      567.14     12.53 o
  -5   2   9      178.75      174.73      3.65 o
  -4   2   9      474.39      455.30      7.64 o
  -3   2   9       67.34       60.64      1.23 o
  -2   2   9      317.97      325.41      4.16 o
  -1   2   9      345.09      376.91      4.71 o
   0   2   9        0.28        2.97      0.32 o
   1   2   9      343.48      372.55      4.30 o
   2   2   9      313.56      324.16      5.20 o
   3   2   9       69.68       63.62      1.70 o
   4   2   9      472.14      464.41      9.39 o
   5   2   9      190.43      197.51      4.95 o
   6   2   9      597.68      570.49     12.81 o
   7   2   9      333.49      325.49      8.54 o
  -7   3   9      145.98      143.99      4.63 o
  -6   3   9       68.19       64.72      2.25 o
  -5   3   9      108.18      103.86      2.45 o
  -4   3   9      601.16      576.47     10.39 o
  -3   3   9      289.88      254.71      5.32 o
  -2   3   9      610.27      583.99     10.32 o
  -1   3   9      148.85      175.34      3.43 o
   0   3   9      356.57      345.92      5.41 o
   1   3   9      162.43      183.53      2.53 o
   2   3   9      604.32      580.72     10.40 o
   3   3   9      284.36      255.38      6.81 o
   4   3   9      599.94      586.53     13.38 o
   5   3   9      105.58      102.56      3.90 o
   6   3   9       66.71       62.66      3.33 o
   7   3   9      146.24      146.36      4.19 o
  -6   4   9      372.55      356.32      6.72 o
  -5   4   9      178.02      175.76      3.62 o
  -4   4   9      382.82      371.29      7.25 o
  -3   4   9      466.03      431.83     11.16 o
  -2   4   9       83.78       78.74      2.07 o
  -1   4   9       38.99       32.33      1.37 o
   0   4   9       97.59       81.83      2.06 o
   1   4   9       39.89       34.82      1.42 o
   2   4   9       87.89       83.25      2.39 o
   3   4   9      465.73      461.92      9.32 o
   4   4   9      372.84      377.04      7.94 o
   5   4   9      175.33      173.32      4.61 o
   6   4   9      373.76      362.78      9.95 o
  -5   5   9       36.78       34.38      1.73 o
  -4   5   9       13.90       14.45      1.38 o
  -3   5   9      406.84      401.46      8.00 o
  -2   5   9      103.53      102.34      2.71 o
  -1   5   9       29.42       28.36      1.49 o
   0   5   9      170.85      163.39      3.52 o
   1   5   9       26.62       26.92      1.42 o
   2   5   9      111.91      112.55      2.91 o
   3   5   9      402.71      407.54      8.67 o
   4   5   9       15.24       16.76      1.55 o
   5   5   9       35.79       34.10      1.95 o
  -4   6   9       26.98       30.66      1.83 o
  -3   6   9      366.10      354.67      7.33 o
  -2   6   9       69.96       69.41      2.60 o
  -1   6   9      249.18      254.46      5.28 o
   0   6   9      112.16      105.38      2.81 o
   1   6   9      250.34      252.93      5.37 o
   2   6   9       69.02       70.76      2.51 o
   3   6   9      362.89      363.44      8.35 o
   4   6   9       26.90       28.91      2.05 o
  -3   7   9       49.91       50.09      2.16 o
  -2   7   9       16.34       14.08      1.54 o
  -1   7   9      135.15      128.95      3.41 o
   0   7   9       17.36       15.01      1.51 o
   1   7   9      142.15      135.80      3.61 o
   2   7   9       15.84       15.26      1.57 o
   3   7   9       53.01       54.70      2.25 o
   0   0  10     2473.18     2253.93     63.49 o
   1   0  10      160.92      169.22      1.79 o
   2   0  10       46.85       79.56      1.34 o
   3   0  10      413.44      401.31      6.71 o
   4   0  10      948.61      891.36     21.29 o
   5   0  10       95.05       92.95      3.10 o
   6   0  10       95.11       91.94      3.41 o
   7   0  10      203.07      197.37      5.57 o
  -7   1  10      157.46      148.22      4.64 o
  -6   1  10      188.26      174.66      4.68 o
  -5   1  10     1345.58     1339.55     35.43 o
  -4   1  10      563.49      523.84     11.65 o
  -3   1  10      248.56      221.33      3.36 o
  -2   1  10      384.35      373.01      3.99 o
  -1   1  10      589.78      595.00      6.71 o
   0   1  10      365.12      429.59      6.39 o
   1   1  10      607.36      610.20     10.43 o
   2   1  10      382.88      364.61      5.91 o
   3   1  10      244.63      207.93      4.05 o
   4   1  10      561.63      538.69     10.37 o
   5   1  10     1351.46     1276.00     31.31 o
   6   1  10      183.23      178.50      4.84 o
   7   1  10      158.40      149.66      4.51 o
  -7   2  10       75.32       76.53      3.40 o
  -6   2  10      105.82      105.06      3.00 o
  -5   2  10       10.64       16.07      1.22 o
  -4   2  10      227.25      230.95      3.48 o
  -3   2  10       67.09       60.47      1.12 o
  -2   2  10      654.53      686.48      9.66 o
  -1   2  10     1328.29     1287.00     20.26 o
   0   2  10       78.58       87.83      1.12 o
   1   2  10     1328.98     1305.02     19.79 o
   2   2  10      662.22      696.48     11.63 o
   3   2  10       64.71       55.82      2.27 o
   4   2  10      214.28      210.69      5.85 o
   5   2  10       11.28       18.18      1.68 o
   6   2  10      101.47      106.66      4.95 o
   7   2  10       74.86       77.78      3.07 o
  -6   3  10       55.28       46.67      1.87 o
  -5   3  10       75.13       81.84      2.00 o
  -4   3  10      629.82      630.78     11.34 o
  -3   3  10      232.86      212.10      4.41 o
  -2   3  10      425.06      405.19      7.93 o
  -1   3  10        8.90        9.45      0.62 o
   0   3  10      548.36      541.30      9.31 o
   1   3  10        8.30        9.05      0.64 o
   2   3  10      431.55      418.75      7.28 o
   3   3  10      234.03      205.57      4.52 o
   4   3  10      638.03      659.70     15.20 o
   5   3  10       79.23       87.85      3.49 o
   6   3  10       53.25       49.83      2.94 o
  -6   4  10       40.55       44.53      2.01 o
  -5   4  10      106.90      115.88      3.04 o
  -4   4  10      149.09      153.27      4.10 o
  -3   4  10      254.25      254.35      4.80 o
  -2   4  10      104.79       99.51      2.23 o
  -1   4  10      157.18      160.84      3.17 o
   0   4  10     1449.49     1462.20     32.84 o
   1   4  10      155.16      154.87      3.42 o
   2   4  10      100.90      100.34      3.66 o
   3   4  10      259.48      258.11      9.34 o
   4   4  10      154.36      162.04      5.73 o
   5   4  10      115.02      110.74      3.86 o
   6   4  10       40.66       37.70      3.36 o
  -5   5  10      118.68      119.18      3.09 o
  -4   5  10       56.12       64.29      2.20 o
  -3   5  10       89.74       94.74      2.64 o
  -2   5  10      144.07      149.83      3.24 o
  -1   5  10      226.88      235.26      4.51 o
   0   5  10       56.43       67.14      1.97 o
   1   5  10      232.43      229.60      4.64 o
   2   5  10      150.30      152.45      4.78 o
   3   5  10       86.28       94.13      3.09 o
   4   5  10       59.30       62.97      2.56 o
   5   5  10      120.49      112.68      3.96 o
  -4   6  10      135.17      133.08      3.54 o
  -3   6  10      139.99      129.73      3.26 o
  -2   6  10      338.62      337.10      7.10 o
  -1   6  10       64.58       66.52      2.23 o
   0   6  10       33.21       34.36      1.65 o
   1   6  10       61.09       60.57      2.16 o
   2   6  10      342.56      338.65      7.23 o
   3   6  10      138.43      132.89      3.69 o
   4   6  10      136.99      128.81      4.08 o
  -3   7  10      134.76      132.12      3.69 o
  -2   7  10      117.67      123.46      3.33 o
  -1   7  10       28.08       27.30      3.26 o
   0   7  10       21.68       30.94      1.90 o
   1   7  10       29.48       27.33      1.68 o
   2   7  10      111.86      115.84      3.38 o
   3   7  10      135.28      137.10      3.63 o
   1   0  11     1437.89     1460.14     24.32 o
   2   0  11        9.96       10.56      0.52 o
   3   0  11       41.27       24.46      0.91 o
   4   0  11       47.44       58.70      1.91 o
   5   0  11       32.65       29.87      1.74 o
   6   0  11      270.93      272.66      6.67 o
   7   0  11        9.09        6.90      1.49 o
  -7   1  11      196.43      196.08      5.64 o
  -6   1  11      379.78      394.41      9.37 o
  -5   1  11      936.24      941.21     23.97 o
  -4   1  11      166.30      172.38      5.05 o
  -3   1  11       78.56       79.70      2.30 o
  -2   1  11       46.80       40.90      0.81 o
  -1   1  11      151.88      147.85      1.68 o
   0   1  11        9.07        9.91      0.52 o
   1   1  11      151.97      146.18      2.24 o
   2   1  11       43.00       39.02      0.98 o
   3   1  11       73.24       75.40      1.89 o
   4   1  11      171.18      172.88      3.86 o
   5   1  11      949.14      948.64     23.81 o
   6   1  11      378.83      381.15      9.80 o
   7   1  11      198.54      210.34      5.79 o
  -7   2  11       23.95       23.76      1.98 o
  -6   2  11       13.56       15.09      1.57 o
  -5   2  11      100.39      100.88      2.20 o
  -4   2  11      444.34      423.59      8.64 o
  -3   2  11      405.44      388.72      5.86 o
  -2   2  11       91.11       71.45      1.49 o
  -1   2  11      139.41      125.51      1.63 o
   0   2  11     2974.31     2904.18     62.77 o
   1   2  11      141.64      129.34      1.62 o
   2   2  11       95.09       73.99      1.28 o
   3   2  11      407.52      389.55     15.37 o
   4   2  11      449.15      422.91      9.95 o
   5   2  11      101.64      107.85      3.53 o
   6   2  11       13.18       15.48      1.53 o
   7   2  11       22.72       20.11      2.05 o
  -6   3  11      313.81      308.80      6.61 o
  -5   3  11      747.02      741.69     13.53 o
  -4   3  11      406.22      388.73      8.23 o
  -3   3  11       51.42       55.18      1.46 o
  -2   3  11      117.11      108.72      2.08 o
  -1   3  11      154.26      151.79      2.43 o
   0   3  11       13.04       13.58      0.63 o
   1   3  11      157.55      152.07      3.02 o
   2   3  11      116.56      108.60      2.40 o
   3   3  11       52.01       54.63      2.21 o
   4   3  11      398.29      401.44     13.63 o
   5   3  11      754.28      774.99     21.66 o
   6   3  11      317.34      300.63      8.67 o
  -6   4  11      131.05      136.28      3.69 o
  -5   4  11      132.40      132.56      3.25 o
  -4   4  11       66.46       67.28      2.08 o
  -3   4  11      477.59      479.27      8.95 o
  -2   4  11      670.70      686.75     13.32 o
  -1   4  11      911.46      873.84     17.47 o
   0   4  11        5.00        8.30      0.88 o
   1   4  11      912.16      891.41     19.40 o
   2   4  11      673.52      692.25     14.61 o
   3   4  11      467.11      467.44     11.00 o
   4   4  11       64.62       62.71      2.65 o
   5   4  11      129.77      124.42      5.79 o
   6   4  11      131.77      139.19      5.91 o
  -5   5  11       19.81       24.09      1.68 o
  -4   5  11       72.23       66.31      2.08 o
  -3   5  11      595.28      598.98     12.22 o
  -2   5  11        9.64       13.08      1.04 o
  -1   5  11       12.95       14.30      1.31 o
   0   5  11       83.92       85.45      2.19 o
   1   5  11       12.62       17.17      1.96 o
   2   5  11        8.59       12.78      1.30 o
   3   5  11      585.28      596.86     14.41 o
   4   5  11       72.63       68.37      2.72 o
   5   5  11       22.57       26.41      2.03 o
  -4   6  11        3.45        2.42      1.00 o
  -3   6  11       39.88       41.82      1.78 o
  -2   6  11      748.24      754.17     16.11 o
  -1   6  11       50.31       56.27      2.03 o
   0   6  11      650.54      665.22     13.80 o
   1   6  11       51.55       59.32      2.08 o
   2   6  11      741.45      746.80     16.48 o
   3   6  11       41.57       44.63      2.38 o
   4   6  11        2.61        3.21      1.32 o
  -2   7  11      132.37      134.35      3.60 o
  -1   7  11      101.60      105.37      2.94 o
   0   7  11        7.69        8.40      1.25 o
   1   7  11      100.70      104.29      3.16 o
   2   7  11      131.47      135.83      3.56 o
   0   0  12     4715.31     3980.88    349.16 o
   1   0  12       21.53       17.33      0.54 o
   2   0  12      955.70      903.16     14.81 o
   3   0  12       43.88       45.09      1.14 o
   4   0  12      832.90      820.83     19.66 o
   5   0  12       17.24       14.96      1.50 o
   6   0  12       78.85       74.73      2.98 o
   7   0  12        9.81       10.56      1.58 o
  -7   1  12       14.47       13.97      1.73 o
  -6   1  12      257.69      245.13      6.31 o
  -5   1  12      372.90      379.63      8.60 o
  -4   1  12      338.42      331.35      7.51 o
  -3   1  12      206.47      198.73      4.05 o
  -2   1  12      466.02      456.02      5.67 o
  -1   1  12      574.69      643.98      7.98 o
   0   1  12      407.01      444.95      6.63 o
   1   1  12      568.92      637.20     10.42 o
   2   1  12      460.96      462.16      7.65 o
   3   1  12      212.44      207.53      5.52 o
   4   1  12      328.00      327.43      6.58 o
   5   1  12      373.04      378.34      8.91 o
   6   1  12      255.56      248.65      6.45 o
   7   1  12       15.43       10.60      1.72 o
  -6   2  12       42.66       41.10      2.24 o
  -5   2  12      274.18      257.61      4.84 o
  -4   2  12      166.92      165.61      3.01 o
  -3   2  12      646.08      605.38     12.73 o
  -2   2  12       27.24       22.57      0.67 o
  -1   2  12     1682.63     1602.39     26.11 o
   0   2  12      401.95      421.81      6.10 o
   1   2  12     1679.17     1593.27     30.29 o
   2   2  12       26.48       22.25      0.74 o
   3   2  12      633.91      601.44     13.41 o
   4   2  12      169.06      163.92      5.67 o
   5   2  12      270.34      256.98      6.35 o
   6   2  12       40.95       38.32      2.10 o
  -6   3  12      107.25      103.06      2.83 o
  -5   3  12      162.91      164.14      3.47 o
  -4   3  12       18.68       17.96      0.95 o
  -3   3  12      613.24      610.84     11.29 o
  -2   3  12       68.54       65.39      1.12 o
  -1   3  12       18.56       19.88      0.76 o
   0   3  12       92.36       90.52      1.53 o
   1   3  12       19.57       18.10      0.71 o
   2   3  12       66.52       65.09      1.66 o
   3   3  12      602.98      592.05     18.99 o
   4   3  12       16.39       17.70      1.69 o
   5   3  12      163.27      169.52      5.32 o
   6   3  12      105.96      109.77      5.63 o
  -6   4  12       38.61       42.32      2.00 o
  -5   4  12      131.61      120.74      3.11 o
  -4   4  12      117.65      123.38      2.84 o
  -3   4  12      298.62      288.65      5.46 o
  -2   4  12      521.53      520.47     12.85 o
  -1   4  12       56.71       55.92      1.69 o
   0   4  12      300.92      279.88      5.02 o
   1   4  12       58.73       61.09      1.79 o
   2   4  12      513.41      508.42     11.33 o
   3   4  12      301.25      297.95      7.46 o
   4   4  12      119.82      119.13      3.53 o
   5   4  12      132.27      108.14      4.24 o
   6   4  12       37.99       33.63      3.18 o
  -5   5  12       23.69       24.76      2.32 o
  -4   5  12      348.11      354.54      7.31 o
  -3   5  12       40.38       42.40      1.69 o
  -2   5  12      180.75      184.25      4.40 o
  -1   5  12       79.30       83.95      2.26 o
   0   5  12       91.01       89.07      2.31 o
   1   5  12       79.59       82.93      2.77 o
   2   5  12      183.55      186.59      4.39 o
   3   5  12       38.38       39.63      2.47 o
   4   5  12      350.73      366.52      8.93 o
   5   5  12       23.85       27.24      1.96 o
  -4   6  12       25.49       28.87      1.66 o
  -3   6  12      170.16      173.31      4.01 o
  -2   6  12      139.58      140.64      3.43 o
  -1   6  12       72.85       79.83      2.63 o
   0   6  12        5.00        3.16      1.05 o
   1   6  12       76.62       80.66      2.43 o
   2   6  12      141.25      142.32      5.22 o
   3   6  12      176.15      180.07      5.44 o
   4   6  12       25.64       29.96      2.38 o
  -2   7  12       97.91       88.59      2.85 o
  -1   7  12        4.90        5.27      1.20 o
   0   7  12      110.33      105.59      3.03 o
   1   7  12        4.93        6.21      1.21 o
   2   7  12       97.77       85.85      2.91 o
   1   0  13      535.80      496.37      9.40 o
   2   0  13      403.76      416.32      5.83 o
   3   0  13       91.05       74.76      2.52 o
   4   0  13     1281.41     1252.88     32.74 o
   5   0  13       65.81       58.70      2.07 o
   6   0  13      284.96      261.44      6.52 o
   7   0  13       21.12       23.30      2.65 o
  -7   1  13       94.80       95.39      3.32 o
  -6   1  13      218.20      213.45      5.52 o
  -5   1  13      314.20      315.81      7.13 o
  -4   1  13       25.72       27.69      1.51 o
  -3   1  13      126.49      120.76      2.01 o
  -2   1  13      453.73      410.18      5.73 o
  -1   1  13       97.50      111.23      1.32 o
   0   1  13      167.56      153.36      2.03 o
   1   1  13      103.65      116.57      1.66 o
   2   1  13      453.06      421.78      9.39 o
   3   1  13      125.28      118.72      3.27 o
   4   1  13       25.12       24.33      1.39 o
   5   1  13      320.74      317.05      7.33 o
   6   1  13      217.40      212.75      5.45 o
   7   1  13       92.75       94.84      3.46 o
  -6   2  13        2.70        3.67      1.24 o
  -5   2  13      186.17      190.35      4.35 o
  -4   2  13      557.38      544.28      9.51 o
  -3   2  13      586.11      566.96      9.61 o
  -2   2  13      155.75      133.22      2.70 o
  -1   2  13       23.41       19.69      0.60 o
   0   2  13      489.75      471.69      8.72 o
   1   2  13       22.26       21.19      0.58 o
   2   2  13      161.40      137.47      3.22 o
   3   2  13      583.58      574.60     12.66 o
   4   2  13      566.72      555.59     14.46 o
   5   2  13      185.88      178.74      5.91 o
   6   2  13        2.69        1.74      1.20 o
  -6   3  13      128.72      140.58      3.51 o
  -5   3  13      352.48      373.50      7.47 o
  -4   3  13      254.99      255.04      5.81 o
  -3   3  13      157.47      142.38      5.80 o
  -2   3  13      333.96      312.92      8.65 o
  -1   3  13      935.24      889.21     22.31 o
   0   3  13       38.06       37.67      1.04 o
   1   3  13      932.19      888.41     13.81 o
   2   3  13      332.90      314.75      6.72 o
   3   3  13      161.70      158.24      3.31 o
   4   3  13      261.85      256.23      6.82 o
   5   3  13      353.63      368.97      9.96 o
   6   3  13      130.94      134.42      4.64 o
  -5   4  13       72.91       80.64      3.74 o
  -4   4  13       31.67       39.47      1.56 o
  -3   4  13      192.07      194.76      3.90 o
  -2   4  13      252.34      251.97      4.68 o
  -1   4  13      323.89      324.09      5.93 o
   0   4  13       33.92       32.24      0.94 o
   1   4  13      326.26      343.56      6.61 o
   2   4  13      246.14      250.61      5.20 o
   3   4  13      197.97      198.47      4.76 o
   4   4  13       35.27       41.41      3.14 o
   5   4  13       72.81       81.15      3.33 o
  -5   5  13       31.46       27.25      1.88 o
  -4   5  13      175.81      166.79      4.17 o
  -3   5  13      336.01      342.86      6.80 o
  -2   5  13      220.37      222.18      4.69 o
  -1   5  13      217.24      226.67      4.48 o
   0   5  13      126.88      122.50      2.72 o
   1   5  13      214.06      224.87      4.43 o
   2   5  13      216.77      224.59      5.08 o
   3   5  13      336.08      342.24      7.54 o
   4   5  13      176.70      171.25      4.78 o
   5   5  13       30.13       29.04      2.43 o
  -3   6  13       60.92       61.81      2.05 o
  -2   6  13      318.20      320.50      6.61 o
  -1   6  13       90.88       95.71      2.60 o
   0   6  13      129.21      133.76      3.26 o
   1   6  13       87.98       87.55      2.60 o
   2   6  13      315.21      320.32      7.06 o
   3   6  13       58.46       58.23      2.47 o
  -1   7  13       48.13       53.31      2.16 o
   0   7  13        8.79        8.28      1.32 o
   1   7  13       49.13       48.40      2.21 o
   0   0  14      682.08      632.19     31.07 o
   1   0  14      128.20      123.60      2.23 o
   2   0  14       55.01       48.77      1.12 o
   3   0  14      122.10      117.96      2.55 o
   4   0  14      366.64      407.86      8.87 o
   5   0  14       19.77       26.75      1.48 o
   6   0  14        0.83       -0.09      0.96 o
  -6   1  14       62.85       59.22      2.47 o
  -5   1  14       62.11       64.21      2.21 o
  -4   1  14      176.07      172.02      3.95 o
  -3   1  14      420.31      403.56      7.18 o
  -2   1  14     1115.99     1040.67     19.72 o
  -1   1  14      353.84      325.82      4.13 o
   0   1  14      246.06      248.78      3.43 o
   1   1  14      345.99      316.48      4.67 o
   2   1  14     1115.50     1041.64     35.01 o
   3   1  14      426.47      413.69     13.20 o
   4   1  14      175.57      168.59      4.16 o
   5   1  14       61.32       63.49      2.37 o
   6   1  14       61.76       60.81      2.47 o
  -6   2  14      120.95      128.35      4.01 o
  -5   2  14      193.73      184.72      4.15 o
  -4   2  14      515.53      521.08      9.09 o
  -3   2  14      207.29      207.95      4.93 o
  -2   2  14       88.76       82.69      2.18 o
  -1   2  14      274.04      260.00      4.96 o
   0   2  14       13.56       16.09      0.69 o
   1   2  14      271.87      259.17      3.76 o
   2   2  14       88.35       82.47      2.92 o
   3   2  14      205.70      209.95      5.41 o
   4   2  14      523.44      529.01     13.96 o
   5   2  14      192.35      183.96      4.92 o
   6   2  14      118.50      126.44      4.56 o
  -6   3  14        5.58        6.31      1.25 o
  -5   3  14       38.31       44.56      1.75 o
  -4   3  14       43.55       45.24      1.47 o
  -3   3  14      429.97      433.45      7.74 o
  -2   3  14      154.56      143.65      5.01 o
  -1   3  14       78.90       73.88      1.56 o
   0   3  14       28.55       20.69      0.92 o
   1   3  14       79.30       70.58      1.83 o
   2   3  14      153.53      142.16      4.54 o
   3   3  14      429.42      431.82      9.57 o
   4   3  14       44.53       50.70      2.49 o
   5   3  14       39.14       47.81      2.50 o
   6   3  14        5.34        6.28      1.59 o
  -5   4  14      343.51      354.72      7.69 o
  -4   4  14       14.41       14.01      1.23 o
  -3   4  14      508.15      521.73      9.92 o
  -2   4  14       66.12       67.30      1.76 o
  -1   4  14        1.08        1.02      0.61 o
   0   4  14      104.88      104.50      2.16 o
   1   4  14        1.12        1.48      0.69 o
   2   4  14       64.74       60.93      2.01 o
   3   4  14      509.68      509.17     11.87 o
   4   4  14       15.38       14.27      1.62 o
   5   4  14      344.93      340.56     10.04 o
  -4   5  14      119.79      125.19      3.88 o
  -3   5  14       27.86       32.40      1.56 o
  -2   5  14      114.91      112.96      2.77 o
  -1   5  14      383.36      391.35      7.61 o
   0   5  14      125.95      129.25      2.93 o
   1   5  14      381.11      392.10      7.86 o
   2   5  14      114.35      113.92      3.18 o
   3   5  14       30.57       35.30      1.89 o
   4   5  14      121.71      125.00      3.87 o
  -3   6  14       24.42       25.73      1.78 o
  -2   6  14      200.41      201.29      4.42 o
  -1   6  14       82.90       87.36      2.47 o
   0   6  14        5.73        5.52      1.35 o
   1   6  14       81.72       86.43      3.00 o
   2   6  14      199.48      201.54      4.56 o
   3   6  14       25.57       24.60      2.03 o
   0   7  14      635.69      648.66     16.07 o
   1   0  15      251.90      250.76      4.83 o
   2   0  15      133.47      124.88      2.80 o
   3   0  15        2.53        3.72      0.52 o
   4   0  15     2168.77     2160.87     67.01 o
   5   0  15        0.12        0.60      0.90 o
   6   0  15      302.22      319.95      7.85 o
  -6   1  15        8.05        7.24      1.93 o
  -5   1  15       50.44       46.34      1.97 o
  -4   1  15       20.70       26.60      1.45 o
  -3   1  15      144.03      125.86      3.48 o
  -2   1  15      437.49      407.57      6.22 o
  -1   1  15       88.67       87.97      2.29 o
   0   1  15      253.83      222.27      3.12 o
   1   1  15       94.22       89.95      2.65 o
   2   1  15      425.76      402.41      8.85 o
   3   1  15      147.31      126.73      5.40 o
   4   1  15       19.07       19.28      1.58 o
   5   1  15       48.43       44.37      1.98 o
   6   1  15        7.45        6.64      1.33 o
  -6   2  15       16.62       17.83      1.39 o
  -5   2  15      294.90      307.26      6.42 o
  -4   2  15      310.24      294.12      5.47 o
  -3   2  15      556.35      534.78      8.92 o
  -2   2  15       13.13       14.66      0.74 o
  -1   2  15       84.73       79.03      1.46 o
   0   2  15       19.85       19.27      0.84 o
   1   2  15       82.40       79.31      2.25 o
   2   2  15       13.37       14.74      0.76 o
   3   2  15      552.45      538.11     13.43 o
   4   2  15      307.62      293.59      7.69 o
   5   2  15      294.83      303.26      7.50 o
   6   2  15       16.24       16.81      1.79 o
  -5   3  15       58.18       56.03      1.94 o
  -4   3  15       25.79       26.94      1.27 o
  -3   3  15      268.98      270.97      4.93 o
  -2   3  15      173.56      162.64      4.34 o
  -1   3  15     1165.27     1051.74     34.67 o
   0   3  15       31.63       29.96      1.77 o
   1   3  15     1153.45     1045.24     32.66 o
   2   3  15      171.96      169.43      3.36 o
   3   3  15      262.01      260.16      5.83 o
   4   3  15       24.04       28.33      2.14 o
   5   3  15       57.21       51.92      3.22 o
  -5   4  15        8.07        8.50      1.83 o
  -4   4  15       77.92       84.65      2.68 o
  -3   4  15      104.65      113.41      2.73 o
  -2   4  15       39.03       42.71      1.40 o
  -1   4  15       26.06       25.95      1.08 o
   0   4  15       16.38       13.53      0.86 o
   1   4  15       27.26       26.13      1.47 o
   2   4  15       37.88       40.35      2.13 o
   3   4  15      104.77      104.48      3.17 o
   4   4  15       75.93       84.52      3.46 o
   5   4  15        8.09        8.62      1.84 o
  -4   5  15      283.77      300.31      8.25 o
  -3   5  15      180.01      176.57      4.16 o
  -2   5  15      214.70      225.27      5.68 o
  -1   5  15      232.30      229.69      4.58 o
   0   5  15      249.59      244.36      4.79 o
   1   5  15      231.76      228.31      4.89 o
   2   5  15      214.79      221.49      5.63 o
   3   5  15      178.33      180.29      5.37 o
   4   5  15      281.99      290.88      8.75 o
  -3   6  15       41.87       42.31      2.54 o
  -2   6  15       41.17       38.27      2.08 o
  -1   6  15       11.14       10.83      1.15 o
   0   6  15        0.27       -0.08      0.87 o
   1   6  15       10.46       10.95      1.34 o
   2   6  15       42.22       42.47      2.09 o
   3   6  15       44.40       47.47      3.27 o
   0   0  16      908.29      752.17     72.03 o
   1   0  16       94.58       95.24      3.11 o
   2   0  16        5.99        7.19      0.64 o
   3   0  16       15.29       18.33      1.00 o
   4   0  16       16.79       13.96      1.18 o
   5   0  16        6.40        3.53      1.10 o
   6   0  16       13.06       13.26      1.45 o
  -6   1  16       33.46       29.90      1.78 o
  -5   1  16       31.04       27.97      1.57 o
  -4   1  16       69.35       67.52      2.05 o
  -3   1  16      228.19      220.75      7.28 o
  -2   1  16      903.96      844.00     21.03 o
  -1   1  16      645.34      582.34     11.91 o
   0   1  16     2272.82     2098.70     49.20 o
   1   1  16      656.00      584.79     18.14 o
   2   1  16      911.49      841.07     22.07 o
   3   1  16      225.47      230.15      5.39 o
   4   1  16       64.75       68.60      2.62 o
   5   1  16       32.05       32.82      1.93 o
   6   1  16       35.04       35.45      1.93 o
  -6   2  16       39.06       48.66      2.52 o
  -5   2  16      273.82      273.66      7.39 o
  -4   2  16      334.29      353.86      6.47 o
  -3   2  16      174.68      169.77      5.63 o
  -2   2  16      244.78      224.16      9.36 o
  -1   2  16      262.26      233.90      4.65 o
   0   2  16      128.81      116.79      3.43 o
   1   2  16      266.88      240.96      3.76 o
   2   2  16      248.27      229.03      5.20 o
   3   2  16      178.18      175.63      4.40 o
   4   2  16      335.39      359.14      9.35 o
   5   2  16      278.21      275.96      6.81 o
   6   2  16       40.30       46.19      2.68 o
  -5   3  16       57.22       64.16      2.65 o
  -4   3  16      102.57      105.61      2.48 o
  -3   3  16      295.68      284.28      9.42 o
  -2   3  16       12.72       15.48      1.06 o
  -1   3  16      191.75      171.48      5.01 o
   0   3  16       28.27       33.14      1.72 o
   1   3  16      196.96      183.71      6.23 o
   2   3  16       14.82       20.38      1.48 o
   3   3  16      303.21      301.64      6.62 o
   4   3  16      101.51      106.66      3.73 o
   5   3  16       54.13       56.70      2.58 o
  -5   4  16      449.54      504.28     14.41 o
  -4   4  16       88.75       90.23      3.58 o
  -3   4  16      138.41      139.14      4.37 o
  -2   4  16      620.60      606.43     16.00 o
  -1   4  16        5.30        4.71      0.66 o
   0   4  16       63.87       55.61      1.71 o
   1   4  16        5.25        5.18      1.01 o
   2   4  16      634.62      652.72     15.72 o
   3   4  16      135.18      145.37      6.26 o
   4   4  16       86.79       92.89      3.47 o
   5   4  16      452.59      475.97     13.88 o
  -4   5  16       13.87       12.70      1.74 o
  -3   5  16       43.31       39.40      2.22 o
  -2   5  16       17.99       22.15      1.59 o
  -1   5  16       89.71       90.68      2.91 o
   0   5  16        2.07        1.91      0.96 o
   1   5  16       88.50       88.19      2.65 o
   2   5  16       17.07       23.79      2.75 o
   3   5  16       42.54       42.36      2.10 o
   4   5  16       12.13       11.76      1.74 o
  -2   6  16      113.67      108.17      3.99 o
  -1   6  16       94.75       89.87      3.34 o
   0   6  16       14.39       15.30      1.63 o
   1   6  16       98.42       95.27      3.32 o
   2   6  16      112.15      104.91      3.70 o
   1   0  17      105.44       96.33      5.23 o
   2   0  17        3.74        3.79      0.71 o
   3   0  17      914.02      909.41     30.22 o
   4   0  17      227.97      224.03      4.92 o
   5   0  17      105.54      106.36      2.98 o
   6   0  17       29.66       33.72      2.91 o
  -6   1  17      136.26      159.26      5.71 o
  -5   1  17       87.10       91.15      3.07 o
  -4   1  17      115.67      110.93      2.92 o
  -3   1  17       82.90       76.23      2.94 o
  -2   1  17       86.02       82.54      1.62 o
  -1   1  17      502.07      447.90     16.97 o
   0   1  17        3.07        1.62      0.62 o
   1   1  17      497.46      457.73     13.00 o
   2   1  17       82.18       78.23      3.08 o
   3   1  17       85.13       80.79      2.98 o
   4   1  17      116.72      113.67      3.42 o
   5   1  17       84.49       80.78      3.03 o
   6   1  17      135.87      148.34      5.02 o
  -5   2  17       23.29       29.42      1.88 o
  -4   2  17      317.57      349.52      7.74 o
  -3   2  17      172.39      167.58      3.75 o
  -2   2  17        8.16        6.69      0.63 o
  -1   2  17      342.19      338.98      6.44 o
   0   2  17      291.21      255.41      6.92 o
   1   2  17      343.30      335.82     12.85 o
   2   2  17       10.50       11.38      0.83 o
   3   2  17      170.23      164.72      4.33 o
   4   2  17      312.92      341.01      9.04 o
   5   2  17       22.52       31.66      1.92 o
  -5   3  17       57.60       59.98      2.48 o
  -4   3  17       74.30       77.70      2.92 o
  -3   3  17       93.84       90.36      3.07 o
  -2   3  17      418.55      436.66      8.42 o
  -1   3  17     1184.61     1080.49     40.39 o
   0   3  17       23.62       24.13      1.60 o
   1   3  17     1188.71     1113.38     41.62 o
   2   3  17      420.13      451.56      9.08 o
   3   3  17       92.34       90.61      3.65 o
   4   3  17       70.97       72.19      2.95 o
   5   3  17       57.03       63.34      3.62 o
  -4   4  17       22.15       24.90      2.20 o
  -3   4  17       63.02       71.94      2.87 o
  -2   4  17      381.28      386.97     10.18 o
  -1   4  17      181.17      180.99      4.30 o
   0   4  17       17.01       19.34      1.44 o
   1   4  17      187.12      187.78      5.37 o
   2   4  17      383.03      388.58      9.24 o
   3   4  17       61.26       68.58      2.80 o
   4   4  17       21.68       21.81      1.92 o
  -3   5  17       83.87       84.55      4.11 o
  -2   5  17      214.92      219.64      7.53 o
  -1   5  17      247.15      236.74      6.65 o
   0   5  17      120.91      115.66      3.57 o
   1   5  17      249.16      243.08      8.39 o
   2   5  17      216.93      221.82      8.68 o
   3   5  17       88.01       87.89      3.61 o
  -1   6  17      121.29      130.24      4.16 o
   0   6  17        4.88        6.85      1.50 o
   1   6  17      121.15      126.40      4.11 o
   0   0  18     1486.17     1289.19    117.77 o
   1   0  18       51.12       50.97      3.32 o
   2   0  18       34.94       33.84      1.27 o
   3   0  18       72.22       61.43      4.20 o
   4   0  18       99.96      117.85      4.32 o
   5   0  18       34.10       46.66      2.70 o
  -5   1  18       97.11      104.14      4.02 o
  -4   1  18      114.67      110.77      3.61 o
  -3   1  18       28.61       32.07      2.58 o
  -2   1  18      137.52      121.75      4.69 o
  -1   1  18      857.57      871.32     25.78 o
   0   1  18      742.95      656.40     27.22 o
   1   1  18      851.12      815.60     34.36 o
   2   1  18      142.47      128.78      6.83 o
   3   1  18       27.26       28.74      1.48 o
   4   1  18      119.69      111.81      3.30 o
   5   1  18       96.67      105.15      4.53 o
  -5   2  18        9.63        9.29      1.60 o
  -4   2  18        0.80       -0.07      0.92 o
  -3   2  18      192.51      189.43      4.15 o
  -2   2  18      416.21      408.23     10.47 o
  -1   2  18      197.91      181.09      5.29 o
   0   2  18      169.40      177.39      4.18 o
   1   2  18      204.61      190.84      3.93 o
   2   2  18      411.63      393.91     11.88 o
   3   2  18      189.71      181.62      4.83 o
   4   2  18        0.64        1.34      0.91 o
   5   2  18        9.82        8.25      1.62 o
  -5   3  18       53.33       57.61      3.35 o
  -4   3  18       59.80       57.79      2.79 o
  -3   3  18        7.09        6.31      1.59 o
  -2   3  18       37.31       34.08      3.29 o
  -1   3  18      102.33       97.56      2.51 o
   0   3  18       21.99       27.15      1.61 o
   1   3  18       99.34      100.67      3.52 o
   2   3  18       39.04       34.88      1.88 o
   3   3  18        7.69        6.30      1.10 o
   4   3  18       60.12       57.86      3.67 o
   5   3  18       52.32       62.16      3.69 o
  -4   4  18      143.83      158.39      6.04 o
  -3   4  18       54.10       53.13      3.20 o
  -2   4  18      401.02      400.26     10.51 o
  -1   4  18       26.42       23.91      1.44 o
   0   4  18      142.83      139.62      3.96 o
   1   4  18       25.48       24.36      1.91 o
   2   4  18      388.33      391.46     10.53 o
   3   4  18       54.05       56.69      2.77 o
   4   4  18      141.02      153.97      5.77 o
  -3   5  18       34.22       39.64      2.94 o
  -2   5  18       93.25       87.77      3.72 o
  -1   5  18       26.87       27.56      1.79 o
   0   5  18      425.93      425.10     10.56 o
   1   5  18       26.34       27.32      2.04 o
   2   5  18       94.68       94.48      4.07 o
   3   5  18       34.71       36.81      2.64 o
   1   0  19      917.37      837.29     31.03 o
   2   0  19        0.10        0.64      0.60 o
   3   0  19        0.71       -0.76      0.87 o
   4   0  19      129.91      143.78      4.91 o
   5   0  19        4.75        4.03      1.38 o
  -5   1  19       60.57       72.01      2.98 o
  -4   1  19       16.36       12.95      2.11 o
  -3   1  19      177.85      177.42      9.96 o
  -2   1  19       66.70       67.04      3.15 o
  -1   1  19      149.74      142.09     10.45 o
   0   1  19      284.24      267.19     15.96 o
   1   1  19      147.59      140.20      4.04 o
   2   1  19       71.51       73.09      2.24 o
   3   1  19      172.37      149.81      4.49 o
   4   1  19       18.10       17.10      2.27 o
   5   1  19       60.99       64.31      3.41 o
  -5   2  19       97.89      113.62      9.13 o
  -4   2  19       34.92       33.35      4.98 o
  -3   2  19       39.31       39.73      3.16 o
  -2   2  19       37.93       30.78      2.00 o
  -1   2  19      318.23      300.25      8.64 o
   0   2  19      600.45      547.45     13.05 o
   1   2  19      321.79      317.35      6.51 o
   2   2  19       34.89       29.32      1.63 o
   3   2  19       39.80       40.24      3.62 o
   4   2  19       35.79       34.02      2.41 o
   5   2  19       94.81      110.53      4.71 o
  -4   3  19       51.28       60.18      3.85 o
  -3   3  19      165.29      145.59      7.37 o
  -2   3  19       29.11       35.27      3.14 o
  -1   3  19       11.11       12.25      1.24 o
   0   3  19      494.22      495.30     12.56 o
   1   3  19       11.17       12.00      1.33 o
   2   3  19       31.57       38.01      3.46 o
   3   3  19      169.79      148.01      5.01 o
   4   3  19       52.73       60.39      5.75 o
  -3   4  19       15.53       18.76      2.15 o
  -2   4  19      105.65      106.92      4.23 o
  -1   4  19      144.74      140.01      8.75 o
   0   4  19      187.87      175.89      4.47 o
   1   4  19      150.89      145.21      5.40 o
   2   4  19      105.04      100.80      3.56 o
   3   4  19       15.32       20.56      1.92 o
  -2   5  19       45.43       46.47      3.03 o
  -1   5  19       11.81       13.65      1.73 o
   0   5  19       49.24       44.48      2.10 o
   1   5  19       10.70       12.61      1.50 o
   2   5  19       45.44       48.24      2.84 o
   0   0  20       45.64       58.54      4.01 o
   1   0  20       80.51       79.33      3.66 o
   2   0  20      123.82      124.97      4.99 o
   3   0  20      115.28      110.09      9.69 o
   4   0  20       37.71       33.77      4.43 o
   5   0  20      120.76      153.61     10.93 o
  -5   1  20       60.67       65.04      7.06 o
  -4   1  20       31.69       39.16      4.84 o
  -3   1  20       52.58       54.11      3.64 o
  -2   1  20       13.70       11.85      1.83 o
  -1   1  20       35.46       38.23      3.25 o
   0   1  20       82.93       80.32      3.59 o
   1   1  20       33.80       34.28      5.12 o
   2   1  20       14.61       13.64      2.09 o
   3   1  20       54.30       56.68      2.58 o
   4   1  20       30.64       34.89      2.30 o
   5   1  20       59.45       49.80      3.33 o
  -4   2  20      116.66      119.85      8.44 o
  -3   2  20       46.43       49.72      4.79 o
  -2   2  20      286.75      286.32     10.31 o
  -1   2  20        6.90        4.52      0.82 o
   0   2  20       32.85       30.60      1.58 o
   1   2  20        7.28        5.74      1.91 o
   2   2  20      283.52      285.38      8.42 o
   3   2  20       46.14       51.98      2.72 o
   4   2  20      120.62      107.81      3.79 o
  -4   3  20       67.86       74.80      4.74 o
  -3   3  20       12.06       13.12      2.18 o
  -2   3  20      296.97      298.46     10.77 o
  -1   3  20        7.39        6.14      1.01 o
   0   3  20      219.25      208.15      5.52 o
   1   3  20        6.34        8.03      1.17 o
   2   3  20      295.33      293.37     10.13 o
   3   3  20       12.24       12.66      1.86 o
   4   3  20       69.50       75.29      3.81 o
  -3   4  20       94.71       89.84      7.54 o
  -2   4  20       26.56       19.58      2.18 o
  -1   4  20       10.40       10.13      1.47 o
   0   4  20       11.96       10.78      1.32 o
   1   4  20       10.51       11.82      1.50 o
   2   4  20       27.22       26.45      1.82 o
   3   4  20       91.94       83.13      3.42 o
  -1   5  20      210.67      207.66      6.32 o
   0   5  20        3.10        4.23      1.34 o
   1   5  20      210.81      212.95      5.75 o
   1   0  21       50.56       66.71      3.53 o
   2   0  21       91.98      117.25      5.41 o
   3   0  21       26.16       40.57      3.21 o
   4   0  21       18.91       30.17      4.01 o
  -4   1  21       44.40       46.91      5.26 o
  -3   1  21       85.04       81.63      4.25 o
  -2   1  21      125.68      115.53      4.56 o
  -1   1  21      244.18      240.01      8.84 o
   0   1  21       73.68       76.75      5.67 o
   1   1  21      247.57      247.65      8.60 o
   2   1  21      123.92      127.32      5.52 o
   3   1  21       85.99       94.80      4.84 o
   4   1  21       45.61       46.50      5.40 o
  -4   2  21       18.86       23.53      5.67 o
  -3   2  21       47.71       50.59      3.67 o
  -2   2  21       72.00       74.93      3.81 o
  -1   2  21        6.07        3.78      2.70 o
   0   2  21       17.31       26.62      5.54 o
   1   2  21        6.52        5.31      1.94 o
   2   2  21       70.98       78.91      3.89 o
   3   2  21       47.46       63.41      3.66 o
   4   2  21       18.78       27.82      5.26 o
  -3   3  21        6.40        4.86      1.78 o
  -2   3  21      145.25      147.82      5.99 o
  -1   3  21       93.68      103.02      4.78 o
   0   3  21       41.77       59.65      5.95 o
   1   3  21       88.18       90.57      5.00 o
   2   3  21      145.99      163.31      8.00 o
   3   3  21        5.25        6.18      2.49 o
  -2   4  21       25.27       24.08      2.99 o
  -1   4  21       91.64      100.37      5.38 o
   0   4  21       38.00       43.13      2.43 o
   1   4  21       91.63       97.63      5.60 o
   2   4  21       24.67       25.71      2.58 o
   0   0  22      147.34      183.09      9.27 o
   1   0  22        0.50        0.51      1.32 o
   2   0  22      232.34      249.74      9.73 o
   3   0  22       56.47       66.61      4.26 o
   4   0  22       30.76       42.07      4.57 o
  -4   1  22      107.88      108.22      8.30 o
  -3   1  22       45.47       41.83      3.74 o
  -2   1  22       50.74       53.53      3.38 o
  -1   1  22        8.39        8.24      1.69 o
   0   1  22       10.52       13.09      1.86 o
   1   1  22        7.60        7.17      1.80 o
   2   1  22       49.39       57.12      5.33 o
   3   1  22       46.60       44.40      3.29 o
   4   1  22      104.01      121.84      7.40 o
  -3   2  22       46.51       58.54      5.67 o
  -2   2  22        5.20        7.47      2.91 o
  -1   2  22      168.56      199.56     11.21 o
   0   2  22        0.81        1.52      3.04 o
   1   2  22      168.21      197.21     13.15 o
   2   2  22        4.84        4.57      3.04 o
   3   2  22       45.69       62.14      6.50 o
  -2   3  22       67.44       68.50      7.89 o
  -1   3  22        8.50        6.64      3.18 o
   0   3  22       28.82       33.35      4.57 o
   1   3  22        7.75        5.84      2.56 o
   2   3  22       69.32       72.19      5.12 o
  -1   4  22        1.90        1.80      3.04 o
   0   4  22       16.15       20.37      3.25 o
   1   4  22        1.76        4.43      3.04 o
   1   0  23      178.58      221.29      8.12 o
   2   0  23       14.65       12.86      3.25 o
   3   0  23      109.89      130.92      6.19 o
  -3   1  23       68.98       76.64      4.10 o
  -2   1  23        0.07        0.69      1.33 o
  -1   1  23        2.40        4.48      2.49 o
   0   1  23        0.72       -0.86      1.30 o
   1   1  23        2.22        2.53      1.53 o
   2   1  23        0.13        1.09      1.66 o
   3   1  23       71.34       82.74      4.63 o
  -2   2  23      136.17      153.06      9.83 o
  -1   2  23        4.05        0.14      2.63 o
   0   2  23      259.09      301.41     17.02 o
   1   2  23        3.97        3.87      2.63 o
   2   2  23      137.77      159.43     10.52 o
  -2   3  23       12.36       13.42      4.01 o
  -1   3  23        4.37        6.37      3.18 o
   0   3  23        3.74        4.15      3.87 o
   1   3  23        4.62        6.78      3.46 o
   2   3  23       12.53       17.02      3.87 o
   0   0  24       85.18      106.28      7.47 o
   1   0  24       11.94       12.71      2.38 o
   2   0  24        0.16       -0.65      1.65 o
  -2   1  24       44.98       54.47      3.53 o
  -1   1  24       26.83       32.17      2.39 o
   0   1  24        0.11        0.03      2.15 o
   1   1  24       26.28       34.01      2.86 o
   2   1  24       44.22       58.74      3.56 o
  -2   2  24       69.06       86.77      8.16 o
  -1   2  24       80.81      100.06      7.61 o
   0   2  24       41.74       53.42      5.67 o
   1   2  24       81.15      104.48      7.75 o
   2   2  24       67.95       93.69      8.58 o
   1   0  25      153.28      177.00      7.13 o
  -1   1  25      185.92      214.23     12.59 o
   0   1  25       61.60       66.84      6.50 o
   1   1  25      186.09      224.61     13.01 o
 
